# Supplementary material for: Elevated TGF-β1 impairs synaptic and cognitive function through activation of Smad2/3-Sp1 pathway in AngII-related hypertension
Source: EMBO Rep. 2025 May 27;26(12):3162–86. doi: 10.1038/s44319-025-00470-0 (PMC12187917; doi:10.1038/s44319-025-00470-0)
Supplement: Supplementary file 2 — Source data Fig. 1 [file 44319_2025_470_MOESM2_ESM.zip]

Archive with 20 entries (10 files):
- Figure 1 Source Data/1B/
- Figure 1 Source Data/1B/BP.xlsx
- Figure 1 Source Data/1C/
- Figure 1 Source Data/1C/weight.xlsx
- Figure 1 Source Data/1D/
- Figure 1 Source Data/1D/distance.xlsx
- Figure 1 Source Data/1E/
- Figure 1 Source Data/1E/Times across  central ares.xlsx
- Figure 1 Source Data/1F/
- Figure 1 Source Data/1F/Swimming Speed.xlsx
- Figure 1 Source Data/1G/
- Figure 1 Source Data/1G/Latency(sec).xlsx
- Figure 1 Source Data/1H/
- Figure 1 Source Data/1H/Time in target quadrant(s).xlsx
- Figure 1 Source Data/1I/
- Figure 1 Source Data/1I/Times across platform.xlsx
- Figure 1 Source Data/1J/
- Figure 1 Source Data/1J/Freezing Time %(2h).xlsx
- Figure 1 Source Data/1K/
- Figure 1 Source Data/1K/Freezing Time %(24h).xlsx
