# Supplementary material for: Elevated TGF-β1 impairs synaptic and cognitive function through activation of Smad2/3-Sp1 pathway in AngII-related hypertension
Source: EMBO Rep. 2025 May 27;26(12):3162–86. doi: 10.1038/s44319-025-00470-0 (PMC12187917; doi:10.1038/s44319-025-00470-0)
Supplement: Supplementary file 2 — Source data Fig. 1 [file 44319_2025_470_MOESM2_ESM.zip › Figure 1 Source Data/1B/BP.xlsx]

## Sheet: Sheet1
days	control												Ang2
1	112	117	112	124	121	111	128	120	124	120	102	121	126	116	128	142	105	132	109	111	126	112	116	122
5	126	108	108	125	112	108	125	117	121	100	117	109	114	129	123	114	122	108	131	121	102	130	109	125
8	123	115	114	109	129	123	113	123	120	102	122	109	120	126	123	138	130	125	124	126	130	125	121	127
11	123	124	119	124	125	133	126	123	113	116	133	126	144	145	145	149	146	138	143	144	145	143	142	147
14	114	128	122	134	131	140	136	135	111	124	132	128	152	156	149	153	151	149	147	144	145	143	146	139
17	124	126	109	128	109	129	129	138	129	122	128	123	156	158	151	154	155	157	152	155	157	159	142	134
20	133	117	136	118	117	128	107	119	119	122	127	110	158	158	155	159	159	151	165	157	154	160	161	163
23	121	121	132	118	120	129	121	115	120	123	124	134	169	169	157	163	162	159	169	169	167	168	166	168
27	127	125	124	123	114	134	126	131	115	124	121	129	171	168	181	162	167	164	166	167	167	162	167	169
30	127	126	121	124	126	132	122	122	130	131	132	120	170	171	169	167	172	167	168	169	152	162	169	170
