# Supplementary material for: Elevated TGF-β1 impairs synaptic and cognitive function through activation of Smad2/3-Sp1 pathway in AngII-related hypertension
Source: EMBO Rep. 2025 May 27;26(12):3162–86. doi: 10.1038/s44319-025-00470-0 (PMC12187917; doi:10.1038/s44319-025-00470-0)
Supplement: Supplementary file 2 — Source data Fig. 1 [file 44319_2025_470_MOESM2_ESM.zip › Figure 1 Source Data/1C/weight.xlsx]

## Sheet: Sheet1
days	control													Ang2
1	165	155	196	174	194	139	180	174	171	162	200	189		172	160	174	152	185	200	200	188	145	200	189	199
5	203	203	231	204	189	202	200	198	198	213	235	213		181	186	212	189	205	214	229	226	164	224	212	218
8	242	241	245	245	236	234	223	234	213	251	276	245		230	180	168	214	205	219	169	201	190	243	243	245
11	270	267	254	254	273	263	243	256	251	279	312	276		265	257	261	258	249	248	258	256	230	251	277	286
14	298	280	296	287	305	297	263	285	283	286	354	299		300	287	289	291	268	265	296	299	315	285	299	301
17	333	326	331	335	327	350	319	320	337	310	390	322		334	313	325	334	305	306	334	334	342	350	342	326
20	387	374	379	368	382	382	354	356	376	352	412	355		342	342	341	351	342	342	315	351	351	361	365	358
23	392	379	395	380	394	398	379	370	380	361	441	379		364	354	364	361	353	349	326	365	374	378	387	388
27	400	410	440	438	438	420	412	391	401	421	458	412		370	365	370	370	360	321	314	370	387	390	422	422
