# Supplementary material for: Elevated TGF-β1 impairs synaptic and cognitive function through activation of Smad2/3-Sp1 pathway in AngII-related hypertension
Source: EMBO Rep. 2025 May 27;26(12):3162–86. doi: 10.1038/s44319-025-00470-0 (PMC12187917; doi:10.1038/s44319-025-00470-0)
Supplement: Supplementary file 2 — Source data Fig. 1 [file 44319_2025_470_MOESM2_ESM.zip › Figure 1 Source Data/1D/distance.xlsx]

## Sheet: Sheet1
Control	Ang2
704	1446
1613	673
1057	634
1129	547
1751	1221
1043	422
1323	2353
994	578
2014	955
1407	1457
698	1898
1446	1788
