# Supplementary material for: Elevated TGF-β1 impairs synaptic and cognitive function through activation of Smad2/3-Sp1 pathway in AngII-related hypertension
Source: EMBO Rep. 2025 May 27;26(12):3162–86. doi: 10.1038/s44319-025-00470-0 (PMC12187917; doi:10.1038/s44319-025-00470-0)
Supplement: Supplementary file 2 — Source data Fig. 1 [file 44319_2025_470_MOESM2_ESM.zip › Figure 1 Source Data/1F/Swimming Speed.xlsx]

## Sheet: Sheet1
CTR	Ang2
25.1	21.1
24.1	19.5
19.3	20.3
21.3	30.9
20.4	25
13.8	18.9
23.1	22.7
21.6	20.3
24.2	21.8
17.8	25.7
24.2	18.4
23.1	17.9
