# Supplementary material for: Elevated TGF-β1 impairs synaptic and cognitive function through activation of Smad2/3-Sp1 pathway in AngII-related hypertension
Source: EMBO Rep. 2025 May 27;26(12):3162–86. doi: 10.1038/s44319-025-00470-0 (PMC12187917; doi:10.1038/s44319-025-00470-0)
Supplement: Supplementary file 2 — Source data Fig. 1 [file 44319_2025_470_MOESM2_ESM.zip › Figure 1 Source Data/1G/Latency(sec).xlsx]

## Sheet: Sheet1
Days	Control													Ang2
1	60	60	60	60	60	60	60	60	60	60	60	60		60	60	60	60	60	60	60	60	60	60	50	56
2	60	6	13.1	15.2	60	60	33.4	16.1	43.2	10	27.7	34		22	59	49	17.3	60	60	22	13.9	13	36	15	47
3	3.7	5.4	5.5	19.3	39.6	7.2	8.2	24	6	6.6	10	15		12.7	60	15	15	60	60	4.1	15.9	9.9	56	32	37
4	9.1	14	16	16	6.9	4.9	13.1	7	29.8	9.2	40.3	12		7.5	4.8	60	14	16.1	23.2	40.5	13	19.4	43	17	25
5	12	1	6.5	3.9	13	3	13	11	11	10.5	16	10		14	11.4	14	60	12.1	14	11	5.9	9.4	26	24	24
