# Supplementary material for: Elevated TGF-β1 impairs synaptic and cognitive function through activation of Smad2/3-Sp1 pathway in AngII-related hypertension
Source: EMBO Rep. 2025 May 27;26(12):3162–86. doi: 10.1038/s44319-025-00470-0 (PMC12187917; doi:10.1038/s44319-025-00470-0)
Supplement: Supplementary file 2 — Source data Fig. 1 [file 44319_2025_470_MOESM2_ESM.zip › Figure 1 Source Data/1H/Time in target quadrant(s).xlsx]

## Sheet: Sheet1
CTR	Ang2
12	7
12	11.4
16	11
13	10
14.5	8
12	14
13	11
15	5.8
10	9.3
10.5	8
16	12
10	9
