# Supplementary material for: Elevated TGF-β1 impairs synaptic and cognitive function through activation of Smad2/3-Sp1 pathway in AngII-related hypertension
Source: EMBO Rep. 2025 May 27;26(12):3162–86. doi: 10.1038/s44319-025-00470-0 (PMC12187917; doi:10.1038/s44319-025-00470-0)
Supplement: Supplementary file 2 — Source data Fig. 1 [file 44319_2025_470_MOESM2_ESM.zip › Figure 1 Source Data/1J/Freezing Time %(2h).xlsx]

## Sheet: Sheet1
Control	Ang2
90.2	37.9
80.9	44.8
87.9	72.1
97.1	40.8
85.9	41.9
96.7	76.4
89.7	88.5
70	90.1
80	62.1
97.1	67
67.6	46.8
77.4	65.4
