# Supplementary material for: Elevated TGF-β1 impairs synaptic and cognitive function through activation of Smad2/3-Sp1 pathway in AngII-related hypertension
Source: EMBO Rep. 2025 May 27;26(12):3162–86. doi: 10.1038/s44319-025-00470-0 (PMC12187917; doi:10.1038/s44319-025-00470-0)
Supplement: Supplementary file 2 — Source data Fig. 1 [file 44319_2025_470_MOESM2_ESM.zip › Figure 1 Source Data/1K/Freezing Time %(24h).xlsx]

## Sheet: Sheet1
Control	Ang2
100	90.1
83.9	85
91.8	48.2
99.7	69.7
82.8	87.1
91.7	84.1
87.2	29.1
87.4	69.7
89.3	58.8
88.4	79.5
83.4	47.4
98.3	76.4
