# Supplementary material for: Elevated TGF-β1 impairs synaptic and cognitive function through activation of Smad2/3-Sp1 pathway in AngII-related hypertension
Source: EMBO Rep. 2025 May 27;26(12):3162–86. doi: 10.1038/s44319-025-00470-0 (PMC12187917; doi:10.1038/s44319-025-00470-0)
Supplement: Supplementary file 3 — Source data Fig. 2 [file 44319_2025_470_MOESM3_ESM.zip]

Archive with 20 entries (10 files):
- Figure 2 Source Data/2A/
- Figure 2 Source Data/2A/LTP.xlsx
- Figure 2 Source Data/2B/
- Figure 2 Source Data/2B/Relative fEPSP slope.xlsx
- Figure 2 Source Data/2C-2F-2H/
- Figure 2 Source Data/2C-2F-2H/2C-2F-2H.pdf
- Figure 2 Source Data/2D/
- Figure 2 Source Data/2D/PPR.xlsx
- Figure 2 Source Data/2G/
- Figure 2 Source Data/2G/mEPSC.xlsx
- Figure 2 Source Data/2I/
- Figure 2 Source Data/2I/mISPC.xlsx
- Figure 2 Source Data/2J/
- Figure 2 Source Data/2J/2J.pdf
- Figure 2 Source Data/2K/
- Figure 2 Source Data/2K/Sholl.xlsx
- Figure 2 Source Data/2L/
- Figure 2 Source Data/2L/Total dendritic length.xlsx
- Figure 2 Source Data/2M/
- Figure 2 Source Data/2M/Spines.xlsx
