# Supplementary material for: Elevated TGF-β1 impairs synaptic and cognitive function through activation of Smad2/3-Sp1 pathway in AngII-related hypertension
Source: EMBO Rep. 2025 May 27;26(12):3162–86. doi: 10.1038/s44319-025-00470-0 (PMC12187917; doi:10.1038/s44319-025-00470-0)
Supplement: Supplementary file 3 — Source data Fig. 2 [file 44319_2025_470_MOESM3_ESM.zip › Figure 2 Source Data/2A/LTP.xlsx]

## Sheet: Sheet1
	Control					Ang2
1	0.942961	0.964351	0.98865			0.968879	0.981543	1.11637
	0.954848	0.992957	0.969263			0.989126	1.0011	0.999235
	0.965713	1.02404	0.971358			0.961979	1.04782	0.979054
	0.983848	1.011	0.960808			0.961076	1.02183	0.88898
	1.0275	1.01962	0.975649			0.963098	1.07362	0.952449
	1.01122	1.02274	1.01607			0.961974	1.04552	1.02852
	1.06792	1.04829	0.998048			0.962871	1.0806	0.90877
	0.993107	1.06059	1.01624			0.973223	1.06675	1.00065
	1.1181	1.07828	0.989884			0.983706	1.08248	0.886327
	1.08841	1.1134	1.03756			0.982435	1.07012	0.886538
	1.15463	1.07276	0.986359			1.00845	1.08428	1.09945
	1.07992	1.08738	1.05137			0.996167	1.09667	1.14922
	1.10009	1.09631	1.00784			0.984011	1.10231	0.962166
	1.1218	1.12973	1.05633			1.01835	1.1065	0.944028
	1.13294	1.03922	1.09307			0.994939	1.08663	1.0794
	1.13151	1.04446	1.05661			0.994979	1.09098	1.17132
	1.10812	1.07571	1.08613			1.00606	1.09501	0.947461
	1.16971	1.04012	1.05511			1.00793	1.07696	1.00899
	1.13121	1.07224	1.06815			1.008	1.06541	1.11985
	1.15187	1.08459	1.06695			0.997955	1.06868	0.948449
	1.11388	1.09618	1.09299			1.01817	1.05542	0.969907
	1.08327	1.05301	1.07488			1.02785	1.03331	1.06508
	1.10867	1.05042	1.04166			1.01924	1.02899	0.888028
	1.11449	1.06669	1.03601			1.01108	1.07345	0.824545
	1.10825	1.07953	1.08224			1.01452	1.04361	0.837582
	1.10126	1.09817	1.08085			1.01165	1.03888	0.918781
	1.13933	1.12282	1.03626			1.02718	1.04204	1.02599
	1.13712	1.12259	1.05942			1.02856	1.0342	0.882246
	1.16163	1.09557	1.05748			1.02533	1.0313	1.13861
30	1.031	1.02224	1.01852			1.00418	1.05197	0.905888
	3.41235	4.0099	2.64493			2.14951	2.65089	2.86605
	3.7488	3.51046	2.40468			1.71868	2.68847	2.44915
	3.40422	3.22256	2.38346			1.69372	1.92325	2.31478
	3.13918	2.68232	1.97187			1.50796	1.83635	2.41587
	3.09959	2.52234	1.97545			1.45486	1.76319	2.47706
	2.92089	1.9047	1.93279			1.48035	1.71832	1.58057
	2.74648	1.90353	1.84789			1.44045	1.67462	1.29601
	2.76622	1.70098	1.8419			1.44555	1.64349	1.39281
	2.65401	1.70747	1.91906			1.41655	1.63883	1.35861
	2.56579	1.72471	1.96752			1.41864	1.60878	1.55421
	2.56845	1.78725	1.97865			1.4077	1.59355	1.31046
	2.55498	1.76121	1.9961			1.42705	1.56381	1.42071
	2.63664	1.81554	1.94864			1.42271	1.57209	1.56944
	2.57381	1.80933	1.97627			1.40005	1.52234	1.26881
	2.56037	1.80764	1.94694			1.39016	1.5676	1.25475
	2.4473	1.74908	1.92927			1.40125	1.5114	1.37784
	2.46706	1.82196	1.96922			1.40223	1.53605	1.54541
	2.51059	1.69808	1.90947			1.41108	1.5615	1.30873
	2.40853	1.82252	1.91068			1.41603	1.52547	1.51072
	2.41343	1.71198	1.94517			1.41453	1.516	1.06192
	2.36503	1.81736	1.99517			1.41729	1.5285	1.57205
	2.40762	1.82226	1.92914			1.40186	1.52038	1.17642
	2.23536	1.80353	1.87688			1.40853	1.53022	1.39797
	2.14957	1.68941	1.94012			1.3778	1.50355	1.32601
	2.33479	1.78118	1.8908			1.39617	1.49529	1.40866
	2.18267	1.8243	1.9094			1.39856	1.51244	1.26919
	2.25083	1.81431	1.88576			1.41265	1.49169	1.14056
	2.26299	1.82973	1.92965			1.39571	1.49288	1.46015
	2.20165	1.82335	1.89984			1.38619	1.50291	1.29465
	2.29704	1.84531	1.95297			1.37323	1.47238	1.43636
	2.28925	1.83744	1.90379			1.36924	1.48645	1.37797
	2.32338	1.8328	1.99142			1.38004	1.50116	1.05566
	2.36916	1.8454	1.89738			1.38717	1.48076	1.21289
	2.32605	1.82538	1.86144			1.37008	1.47421	1.17547
	2.3554	1.807	1.84586			1.36977	1.33134	1.29394
	2.3196	1.73581	1.8438			1.39638	1.48648	1.15778
	2.29693	1.81501	1.92686			1.36872	1.43196	1.12244
	2.24947	1.79314	1.95398			1.3598	1.42135	1.22132
	2.2558	1.80851	1.80212			1.37659	1.43364	1.16687
	2.2801	1.82285	1.91452			1.36506	1.44567	1.02565
	2.17253	1.83955	1.8675			1.36918	1.52162	1.28675
	2.23745	1.74391	1.81237			1.36633	1.50564	1.16688
	2.19885	1.79221	1.95212			1.34557	1.49618	1.16688
	2.23271	1.67546	1.87766			1.38913	1.50074	1.31785
	2.23358	1.81414	1.88137			1.35555	1.49614	1.06687
	2.2857	1.70704	1.84529			1.37008	1.55639	1.1891
	2.30355	1.70224	1.89654			1.36469	1.51362	1.16899
	2.31468	1.84699	1.83337			1.32458	1.45184	1.16819
	2.31756	1.72749	1.89394			1.3431	1.43942	1.2893
	2.25873	1.84142	1.94773			1.33364	1.44153	1.08863
	2.29385	1.85405	1.93182			1.31806	1.44552	1.11798
	2.35139	1.83563	1.81797			1.33072	1.47509	1.25798
	2.30905	1.83182	1.9732			1.33943	1.4549	1.12354
	2.24121	1.83314	1.9607			1.2988	1.38803	1.20244
	2.32029	1.68795	1.792			1.31311	1.53752	1.18898
	2.24436	1.85053	1.95215			1.32302	1.37974	1.12909
	2.26929	1.83197	1.94552			1.32916	1.41417	1.23798
	2.32511	1.78328	1.75919			1.32482	1.39218	1.18909
	2.26565	1.83081	1.81242			1.3111	1.39318	1.06689
90	2.25049	1.6657	1.91762			1.31686	1.4026	1.15909
