# Supplementary material for: Elevated TGF-β1 impairs synaptic and cognitive function through activation of Smad2/3-Sp1 pathway in AngII-related hypertension
Source: EMBO Rep. 2025 May 27;26(12):3162–86. doi: 10.1038/s44319-025-00470-0 (PMC12187917; doi:10.1038/s44319-025-00470-0)
Supplement: Supplementary file 3 — Source data Fig. 2 [file 44319_2025_470_MOESM3_ESM.zip › Figure 2 Source Data/2D/PPR.xlsx]

## Sheet: Sheet1
control	AngⅡ
2.00412	2.94309
1.70312	1.6493
2.06724	2.27904
2.70417	2.1305
2.01628	1.79615
1	2.71531
2.37589	2.93759
1.06622	1.92843
3.57346	2.91281
2.17479	1.29111
