# Supplementary material for: Elevated TGF-β1 impairs synaptic and cognitive function through activation of Smad2/3-Sp1 pathway in AngII-related hypertension
Source: EMBO Rep. 2025 May 27;26(12):3162–86. doi: 10.1038/s44319-025-00470-0 (PMC12187917; doi:10.1038/s44319-025-00470-0)
Supplement: Supplementary file 3 — Source data Fig. 2 [file 44319_2025_470_MOESM3_ESM.zip › Figure 2 Source Data/2G/mEPSC.xlsx]

## Sheet: Sheet1
mEPSC Amplitude (pA)			mEPSC Frequency (HZ)
CTR	AngII		CTR	AngII
11.9423	7.4972		0.276667	0.4
7.78203	7.95612		0.52	0.283333
	7.66516			0.256667
12.6656	7.70276		1.11667	0.166667
11.041	7.85009		1.45333	0.216667
9.55692	7.73637		2.56333	0.133333
7.82502	6.47713		1.59333	0.55
8.81301	6.38172		0.493333	1.54667
9.42791	7.02867		0.343333	0.53
	6.38293			0.67
	6.49042			0.473333
11.4852	8.00367		1.07667	0.736667
