# Supplementary material for: Elevated TGF-β1 impairs synaptic and cognitive function through activation of Smad2/3-Sp1 pathway in AngII-related hypertension
Source: EMBO Rep. 2025 May 27;26(12):3162–86. doi: 10.1038/s44319-025-00470-0 (PMC12187917; doi:10.1038/s44319-025-00470-0)
Supplement: Supplementary file 3 — Source data Fig. 2 [file 44319_2025_470_MOESM3_ESM.zip › Figure 2 Source Data/2I/mISPC.xlsx]

## Sheet: Sheet1
mIPSC Amplitude (pA)				mIPSC Frequency (HZ)
CTR	AngII			CTR	AngII
20.815	20.6009			6.91667	6.85667
26.2433	28.418			6.67	3.89333
13.4068				7.07667
15.6621	10.185			5.02	5.92
22.5816	15.7723			7.16333	2.5
35.9436	21.1918			2.66667	6.83333
	18.9774				4.14667
21.0176	21.7528			0.926667	0.87
20.705	23.2359			0.78	2.77667
23.3342	21.0641			0.78	3.34333
12.5259	21.2388			3.20333	2.55333
16.3495				1.98667
