# Supplementary material for: Elevated TGF-β1 impairs synaptic and cognitive function through activation of Smad2/3-Sp1 pathway in AngII-related hypertension
Source: EMBO Rep. 2025 May 27;26(12):3162–86. doi: 10.1038/s44319-025-00470-0 (PMC12187917; doi:10.1038/s44319-025-00470-0)
Supplement: Supplementary file 3 — Source data Fig. 2 [file 44319_2025_470_MOESM3_ESM.zip › Figure 2 Source Data/2K/Sholl.xlsx]

## Sheet: Sheet1
Distance from soma (um)	CTR																ANG
10	4	4	2	0	4	6	0	4	0	6	4	3	5	4	5		2	4	3	4	0	5	0	0	3	5	0	0	5	3	3
20	7	4	6	6	5	6	10	12	2	7	2	4	8	2	4		4	4	6	6	5	8	9	9	6	7	9	9	7	7	2
30	8	12	9	5	6	8	10	14	12	10	3	3	3	5	6		4	6	5	7	9	8	11	11	6	9	6	8	8	6	3
40	14	12	15	9	7	10	16	7	13	11	10	9	7	5	10		6	8	13	7	8	11	9	11	11	9	6	9	11	5	9
50	17	9	15	14	17	17	7	14	19	12	19	16	17	8	16		9	6	15	13	9	12	9	11	14	8	11	12	11	12	6
60	16	14	21	16	19	14	19	21	18	27	16	10	19	6	17		5	9	11	10	9	11	11	11	17	14	11	10	12	12	13
70	17	21	19	24	17	22	18	20	21	19	15	17	14	15	18		4	14	10	12	19	10	11	14	14	18	10	11	14	18	18
80	21	13	17	17	15	21	18	22	28	16	18	31	14	13	9		3	5	11	13	13	11	16	16	18	15	15	15	13	25	12
90	13	25	15	27	21	16	21	17	12	13	15	13	15	19	7		9	4	8	7	13	13	12	16	21	21	9	11	13	13	10
100	6	19	22	17	18	11	24	19	13	16	13	14	14	12	7		7	6	7	7	15	11	16	6	18	11	11	13	13	17	12
110	5	13	13	17	12	19	15	12	10	12	21	15	10	7	9		6	6	6	5	8	11	5	9	11	9	8	9	12	9	6
120	8	19	10	9	12	15	8	14	11	9	15	6	3	8	9		5	4	8	8	8	12	6	9	8	9	6	8	6	6	12
130	7	11	9	9	10	5	8	9	8	11	7	7	12	10	8		6	7	9	9	6	9	6	8	4	9	11	11	5	9	5
140	9	9	15	9	15	8	6	14	9	10	4	7	5	4	7		4	6	9	7	3	5	9	8	5	8	9	2	11	9	9
150	9	6	13	6	7	9	11	6	8	7	11	6	7	3	7		2	6	9	3	0	7	5	8	3	5	6	9	9	5	7
160	8	13	8	3	16	8	4	8	5	7	7	1	7	5	7		3	2	7	7	4	9	2	6	4	5	6	1	4	2	5
170	9	6	5	12	5	4	9	7	4	7	4	1	7	7	7		1	1	1	7	2	3	2	7	8	0	3	0	3	6	1
180	3	5	9	8	5	8	0	6	4	8	2	1	0	2	4		0	3	3	0	0	4	3	0	4	2	0	3	4	0	0
