# Supplementary material for: Elevated TGF-β1 impairs synaptic and cognitive function through activation of Smad2/3-Sp1 pathway in AngII-related hypertension
Source: EMBO Rep. 2025 May 27;26(12):3162–86. doi: 10.1038/s44319-025-00470-0 (PMC12187917; doi:10.1038/s44319-025-00470-0)
Supplement: Supplementary file 3 — Source data Fig. 2 [file 44319_2025_470_MOESM3_ESM.zip › Figure 2 Source Data/2L/Total dendritic length.xlsx]

## Sheet: Sheet1
CTR	ANG2
2500	1200
2197	2699
2078	1012
2967	2236
3020	1542
2010	2489
2367	1300
2051	1700
2537	2537
2076	1500
2589	2208
3210	1405
2007	1400
2438	2400
1768	2354
2987	1747
1000	2109
2100	1384
2008	1683
4019	2793
3291	1739
3782	2468
2280	3323
2673	2739
3108	2193
2638	1839
2103	1893
2583	2193
1892	1893
2203	2893
