# Supplementary material for: Elevated TGF-β1 impairs synaptic and cognitive function through activation of Smad2/3-Sp1 pathway in AngII-related hypertension
Source: EMBO Rep. 2025 May 27;26(12):3162–86. doi: 10.1038/s44319-025-00470-0 (PMC12187917; doi:10.1038/s44319-025-00470-0)
Supplement: Supplementary file 3 — Source data Fig. 2 [file 44319_2025_470_MOESM3_ESM.zip › Figure 2 Source Data/2M/Spines.xlsx]

## Sheet: Sheet1
CTR	Ang2
14	14
24	12
13	13
13	8
13	15
18	13
23	6
25	8
26	16
24	7
25	16
24	4
23	4
23	4
28	6
29	17
21	4
17	14
25	11
12	2
24	8
25	11
25	14
14	12
23	11
28	7
26	9
16	7
11	8
23	11
