# Supplementary material for: Elevated TGF-β1 impairs synaptic and cognitive function through activation of Smad2/3-Sp1 pathway in AngII-related hypertension
Source: EMBO Rep. 2025 May 27;26(12):3162–86. doi: 10.1038/s44319-025-00470-0 (PMC12187917; doi:10.1038/s44319-025-00470-0)
Supplement: Supplementary file 4 — Source data Fig. 3 [file 44319_2025_470_MOESM4_ESM.zip]

Archive with 30 entries (16 files):
- Figure 3 Source Data/3E/
- Figure 3 Source Data/3E/3E.pdf
- Figure 3 Source Data/3E/wb.xlsx
- Figure 3 Source Data/3F/
- Figure 3 Source Data/3F/3F.pdf
- Figure 3 Source Data/3F/wb.xlsx
- Figure 3 Source Data/3G/
- Figure 3 Source Data/3G/Distance.xlsx
- Figure 3 Source Data/3H/
- Figure 3 Source Data/3H/Times across central areas.xlsx
- Figure 3 Source Data/3I/
- Figure 3 Source Data/3I/open-arm entry.xlsx
- Figure 3 Source Data/3J/
- Figure 3 Source Data/3J/closed-arm entry.xlsx
- Figure 3 Source Data/3K/
- Figure 3 Source Data/3K/Speed.xlsx
- Figure 3 Source Data/3L/
- Figure 3 Source Data/3L/Latency(sec).xlsx
- Figure 3 Source Data/3M/
- Figure 3 Source Data/3M/Time in target quadrant(s).xlsx
- Figure 3 Source Data/3N/
- Figure 3 Source Data/3N/Times across plaform.xlsx
- Figure 3 Source Data/3O/
- Figure 3 Source Data/3O/Freezing Time %(2h).xlsx
- Figure 3 Source Data/3P/
- Figure 3 Source Data/3P/Freezing Time %(24h).xlsx
- Figure 3 Source Data/3Q/
- Figure 3 Source Data/3Q/LTP.xlsx
- Figure 3 Source Data/3R/
- Figure 3 Source Data/3R/Relative fEPSP slope.xlsx
