# Supplementary material for: Elevated TGF-β1 impairs synaptic and cognitive function through activation of Smad2/3-Sp1 pathway in AngII-related hypertension
Source: EMBO Rep. 2025 May 27;26(12):3162–86. doi: 10.1038/s44319-025-00470-0 (PMC12187917; doi:10.1038/s44319-025-00470-0)
Supplement: Supplementary file 4 — Source data Fig. 3 [file 44319_2025_470_MOESM4_ESM.zip › Figure 3 Source Data/3G/Distance.xlsx]

## Sheet: Sheet1
CTR	OE
1151	1091
1119	2347
1989	2132
1264	1550
1817	1433
1895	2442
2901	1482
2119	1107
1006	1585
2485	1477
2846	2081
1863	1381
2634	1742
2327	2176
