# Supplementary material for: Elevated TGF-β1 impairs synaptic and cognitive function through activation of Smad2/3-Sp1 pathway in AngII-related hypertension
Source: EMBO Rep. 2025 May 27;26(12):3162–86. doi: 10.1038/s44319-025-00470-0 (PMC12187917; doi:10.1038/s44319-025-00470-0)
Supplement: Supplementary file 4 — Source data Fig. 3 [file 44319_2025_470_MOESM4_ESM.zip › Figure 3 Source Data/3K/Speed.xlsx]

## Sheet: Sheet1
CTR	TGF-β1
14.9	18.6
14.1	14.9
13.7	28
17.2	22
21.5	15.1
18.5	20
14.6	17.5
15.7	7.1
11.4	14.5
14.2	24.7
20.5	17.2
20.4	21.2
16	9.4
19.1	24.4
