# Supplementary material for: Elevated TGF-β1 impairs synaptic and cognitive function through activation of Smad2/3-Sp1 pathway in AngII-related hypertension
Source: EMBO Rep. 2025 May 27;26(12):3162–86. doi: 10.1038/s44319-025-00470-0 (PMC12187917; doi:10.1038/s44319-025-00470-0)
Supplement: Supplementary file 4 — Source data Fig. 3 [file 44319_2025_470_MOESM4_ESM.zip › Figure 3 Source Data/3L/Latency(sec).xlsx]

## Sheet: Sheet1
Days	Control																OE-TGF-β1
1	60	48.7	53.8	60	60	60	60	60	60	60	60	27.3	60	60			60	60	60	60	60	60	60	60	60	60	60	60	60	60
2	54.7	37.7	42.5	40.3	60	60	46.9	35.5	29.2	40	52.6	48.8	60	55.9			44.7	58.2	60	48.8	39.6	51.1	57.2	36.5	55.4	53.5	46.1	18.8	42.1	16.1
3	60	31.9	3.8	45.1	60	41.1	5.8	7	60	30.5	13.3	41.6	60	38			52.5	60	35	44.3	39.9	44.8	26.4	40.7	36.2	45.2	33	44.7	36.2	45.5
4	2.8	5.1	9.2	5.3	60	33.8	44.5	4.1	24	9.6	22.9	28.5	5.6	7.1			37.4	60	33.8	34.9	45.1	34.2	25.1	60	60	20	35.8	6.8	3.9	28.5
5	3.2	6.8	43.5	20.7	16	6	15.4	9.2	13	12.9	14.4	5.8	5.3	16.5			36.7	41.4	33.5	33.8	16.8	24	22.3	60	10.7	23.4	14.9	34	15.3	44
