# Supplementary material for: Elevated TGF-β1 impairs synaptic and cognitive function through activation of Smad2/3-Sp1 pathway in AngII-related hypertension
Source: EMBO Rep. 2025 May 27;26(12):3162–86. doi: 10.1038/s44319-025-00470-0 (PMC12187917; doi:10.1038/s44319-025-00470-0)
Supplement: Supplementary file 4 — Source data Fig. 3 [file 44319_2025_470_MOESM4_ESM.zip › Figure 3 Source Data/3M/Time in target quadrant(s).xlsx]

## Sheet: Sheet1
Control	OE-TGF-β1
23.2	6.7
26.8	11.4
23.5	3.5
10.7	23.8
20	16.8
30	4
15.4	22.3
19.2	10
13	10.7
32.9	33.4
24.4	4.9
25.8	4
15.3	15.3
16.5	24
