# Supplementary material for: Elevated TGF-β1 impairs synaptic and cognitive function through activation of Smad2/3-Sp1 pathway in AngII-related hypertension
Source: EMBO Rep. 2025 May 27;26(12):3162–86. doi: 10.1038/s44319-025-00470-0 (PMC12187917; doi:10.1038/s44319-025-00470-0)
Supplement: Supplementary file 4 — Source data Fig. 3 [file 44319_2025_470_MOESM4_ESM.zip › Figure 3 Source Data/3N/Times across plaform.xlsx]

## Sheet: Sheet1
Control	OE-TGF-β1
3	4
4	3
5	1
5	0
0	4
5	2
5	3
5	2
5	3
2	2
4	4
4	3
5	2
3	1
