# Supplementary material for: Elevated TGF-β1 impairs synaptic and cognitive function through activation of Smad2/3-Sp1 pathway in AngII-related hypertension
Source: EMBO Rep. 2025 May 27;26(12):3162–86. doi: 10.1038/s44319-025-00470-0 (PMC12187917; doi:10.1038/s44319-025-00470-0)
Supplement: Supplementary file 4 — Source data Fig. 3 [file 44319_2025_470_MOESM4_ESM.zip › Figure 3 Source Data/3O/Freezing Time %(2h).xlsx]

## Sheet: Sheet1
Control	OE-TGF-β1
35.7	40.3
27.3	22.4
79.3	7.6
35	55.6
53.7	69.2
29.6	53.8
43.8	4.9
68.7	19.6
62.5	19.3
10.8	20.3
66.2	8.9
32.1	28.9
27.8	28.2
63.6	17.5
