# Supplementary material for: Elevated TGF-β1 impairs synaptic and cognitive function through activation of Smad2/3-Sp1 pathway in AngII-related hypertension
Source: EMBO Rep. 2025 May 27;26(12):3162–86. doi: 10.1038/s44319-025-00470-0 (PMC12187917; doi:10.1038/s44319-025-00470-0)
Supplement: Supplementary file 4 — Source data Fig. 3 [file 44319_2025_470_MOESM4_ESM.zip › Figure 3 Source Data/3P/Freezing Time %(24h).xlsx]

## Sheet: Sheet1
Control	OE-TGF-β1
88.3	67.9
54	57.7
73.5	13
65.9	69.5
57.5	80.5
29.5	33.3
42.4	56.5
68.3	23.6
76.3	74.9
91.3	60.1
83.8	59.3
83	29.1
98.4	57.6
76.9	18.7
