# Supplementary material for: Elevated TGF-β1 impairs synaptic and cognitive function through activation of Smad2/3-Sp1 pathway in AngII-related hypertension
Source: EMBO Rep. 2025 May 27;26(12):3162–86. doi: 10.1038/s44319-025-00470-0 (PMC12187917; doi:10.1038/s44319-025-00470-0)
Supplement: Supplementary file 4 — Source data Fig. 3 [file 44319_2025_470_MOESM4_ESM.zip › Figure 3 Source Data/3Q/LTP.xlsx]

## Sheet: Sheet1
	time	CTR				OE
1		0.926246	1.13204	1.0085		0.987271	1.07427	1.0415
		0.895089	0.845664	0.968923		1.04989	1.0475	0.924367
		0.898917	0.994396	1.0068		1.03488	1.03146	0.904186
		0.998666	0.871657	1.02722		0.926407	0.98901	0.814112
		1.0066	0.878414	1.00786		0.990483	1.01143	0.877581
		1.02766	0.8408	0.919282		0.917352	1.07099	0.953647
		1.14678	0.820262	0.916331		0.955803	1.00326	0.833902
		0.994408	0.886444	0.944108		1.00087	1.07242	0.925786
		1.06286	0.910789	1.05723		0.941803	0.967449	0.811459
		0.98105	1.00676	1.02564		1.07025	1.00943	0.81167
		0.890639	0.997101	1.06024		1.04545	1.04228	1.02458
		0.932729	1.0453	0.981737		1.11852	1.04116	1.07435
		0.97836	1.15131	1.05714		1.11416	1.04883	0.887298
		0.942219	1.11917	0.947956		1.13183	1.0422	0.86916
		0.992765	1.04675	1.00844		1.12084	1.06381	1.10453
		0.925533	1.1603	1.04453		1.02287	1.07531	1.09645
		1.11451	1.10703	1.08378		0.996346	1.05996	0.872593
		1.26902	1.01257	1.03849		0.933911	1.0861	0.934123
		1.04969	1.06847	1.02544		1.01418	1.11229	1.04498
		1.04998	1.01307	0.997304		1.04285	1.09628	0.873581
		1.08727	1.07465	1.02046		0.953192	1.08979	0.895039
		1.00783	1.08198	1.11045		0.936094	1.12617	1.19022
		0.996059	1.0108	1.10655		0.942217	1.09817	0.81316
		0.994402	0.979874	0.943952		0.959321	1.13486	0.749677
		0.991375	0.971467	1.06436		0.988859	1.09074	0.762714
		0.938382	1.02331	1.01774		0.90284	1.12103	0.843913
		0.984211	1.08224	0.956681		0.984713	1.09535	0.95112
		0.947951	1.06089	1.1276		0.965117	1.12645	0.807378
		0.991624	0.978052	1.00351		0.922783	1.06357	1.06374
30		1.07088	1.00899	1.01779		0.961169	1.17081	0.831021
		3.49279	4.3708	3.30109		3.37037	3.14347	2.79118
		3.01478	4.04964	3.06662		2.84879	2.93903	2.37429
		2.94306	3.66226	2.81512		1.58192	2.53401	2.23991
		2.41266	2.91349	2.58616		1.49855	2.20785	2.341
		1.92876	2.59167	2.36821		1.56479	1.84472	2.40219
		2.03387	2.49703	2.36031		1.53338	1.47145	1.5057
		2.02633	2.26733	2.26118		1.45314	1.38823	1.22115
		1.93132	2.33457	2.24505		1.30228	1.31878	1.31794
		1.93176	2.43948	2.22683		1.4574	1.20261	1.28374
		1.94737	2.49471	2.25531		1.3744	1.14989	1.47934
		1.98558	2.40862	2.23011		1.49013	1.2114	1.23559
		1.90663	2.08034	2.21576		1.42699	1.19691	1.34584
		1.98259	2.04019	2.2471		1.42355	1.16008	1.49457
		1.99406	1.60464	2.21471		1.30137	1.1404	1.19394
		1.9341	2.19689	2.20421		1.37349	1.10536	1.17988
		1.97419	2.12521	2.23923		1.46828	1.26283	1.30298
		1.90486	2.01129	2.21287		1.58024	1.16374	1.47054
		1.82279	2.06142	2.20673		1.37171	1.20176	1.23386
		1.87796	2.06909	2.20145		1.40046	1.22939	1.43585
		1.95629	2.13521	2.20219		1.46238	1.28572	1.48706
		1.91296	2.10307	2.21471		1.92844	1.2769	1.49718
		1.92177	2.12112	2.26725		1.46553	1.29888	1.10155
		1.86474	2.16631	2.14627		1.46391	1.3284	1.32311
		1.89938	2.18487	2.13533		1.43844	1.27572	1.25114
		1.8028	2.17341	2.14183		1.47975	1.3164	1.3338
		1.94894	2.22827	2.12648		1.44968	1.30358	1.19433
		1.83912	2.14077	2.109		1.3483	1.31084	1.0657
		1.94512	2.0641	2.12514		1.36545	1.27925	1.38528
		1.95985	2.11999	2.07015		1.34085	1.16837	1.21979
		1.86499	2.16475	2.10115		1.33551	1.28043	1.36149
		1.76557	2.14686	2.10326		1.27894	1.34389	1.30311
		1.93744	2.23693	2.13238		1.32591	1.32769	0.980795
		1.89749	2.19025	2.15259		1.46724	1.2118	1.13802
		1.94581	2.10074	2.1598		1.34465	1.31839	1.1006
		1.8574	2.26491	2.19738		1.36312	1.29722	1.21907
		1.8888	2.22483	2.10429		1.40678	1.31819	1.08291
		1.87419	2.2319	2.15781		1.55838	1.31875	1.29478
		1.89949	2.21055	2.13835		1.45967	1.31352	1.30825
		1.84897	2.22654	2.11778		1.34501	1.5459	1.254
		1.93587	2.20889	2.10929		1.34556	1.29032	1.28143
		1.90708	2.26837	2.05033		1.44167	1.31317	1.26743
		1.90846	2.22772	2.10953		1.49248	1.33181	1.3099
		1.89359	2.20139	2.06104		1.4244	1.26134	1.30448
		1.80166	2.35567	2.02434		1.44207	1.35072	1.30477
		1.91771	2.32654	2.01762		1.40622	1.30046	1.23247
		1.95065	2.29187	2.07745		1.3549	1.37338	1.179
		1.82468	2.35932	2.06498		1.46439	1.34821	1.13777
		1.82688	2.33379	2.06507		1.34	1.37337	1.15198
		1.91165	2.32101	2.09872		1.51611	1.31624	1.17314
		1.98938	2.31784	2.06458		1.29627	1.28506	1.28392
		2.05723	2.28083	2.04352		1.3968	1.34786	1.18278
		1.98352	2.2411	2.06595		1.33289	1.34193	1.19391
		1.97465	2.25964	2.1013		1.37355	1.34729	1.18501
		1.99679	2.31643	2.09528		1.39415	1.32777	1.29695
		1.97088	2.26695	2.05155		1.52224	1.26188	1.11686
		2.00012	2.2183	2.12357		1.46341	1.26408	1.16494
		1.99408	2.35066	2.0564		1.37854	1.26387	1.31001
		1.80954	2.34386	2.05612		1.31394	1.1954	1.29353
		1.82188	2.33879	2.12055		1.41563	1.32181	1.25841
90		1.8024	2.28244	2.03405		1.3454	1.34221	1.21881
