# Supplementary material for: Elevated TGF-β1 impairs synaptic and cognitive function through activation of Smad2/3-Sp1 pathway in AngII-related hypertension
Source: EMBO Rep. 2025 May 27;26(12):3162–86. doi: 10.1038/s44319-025-00470-0 (PMC12187917; doi:10.1038/s44319-025-00470-0)
Supplement: Supplementary file 5 — Source data Fig. 4 [file 44319_2025_470_MOESM5_ESM.zip]

Archive with 30 entries (15 files):
- Figure 4 Source Data/4B/
- Figure 4 Source Data/4B/BP.xlsx
- Figure 4 Source Data/4C/
- Figure 4 Source Data/4C/Latency.xlsx
- Figure 4 Source Data/4D/
- Figure 4 Source Data/4D/Times in target quadrant.xlsx
- Figure 4 Source Data/4E/
- Figure 4 Source Data/4E/Times across platform.xlsx
- Figure 4 Source Data/4F/
- Figure 4 Source Data/4F/Freezing Time% 2h.xlsx
- Figure 4 Source Data/4G/
- Figure 4 Source Data/4G/Freezing time% 24h.xlsx
- Figure 4 Source Data/4H/
- Figure 4 Source Data/4H/LTP.xlsx
- Figure 4 Source Data/4I/
- Figure 4 Source Data/4I/Relative fEPSP slope.xlsx
- Figure 4 Source Data/4J/
- Figure 4 Source Data/4J/4J.pdf
- Figure 4 Source Data/4K/
- Figure 4 Source Data/4K/mEPSC pA.xlsx
- Figure 4 Source Data/4L/
- Figure 4 Source Data/4L/mEPSC Hz.xlsx
- Figure 4 Source Data/4M/
- Figure 4 Source Data/4M/4M.pdf
- Figure 4 Source Data/4N/
- Figure 4 Source Data/4N/intersection number.xlsx
- Figure 4 Source Data/4O/
- Figure 4 Source Data/4O/Total dendritic length.xlsx
- Figure 4 Source Data/4P/
- Figure 4 Source Data/4P/Spine.xlsx
