# Supplementary material for: Elevated TGF-β1 impairs synaptic and cognitive function through activation of Smad2/3-Sp1 pathway in AngII-related hypertension
Source: EMBO Rep. 2025 May 27;26(12):3162–86. doi: 10.1038/s44319-025-00470-0 (PMC12187917; doi:10.1038/s44319-025-00470-0)
Supplement: Supplementary file 5 — Source data Fig. 4 [file 44319_2025_470_MOESM5_ESM.zip › Figure 4 Source Data/4B/BP.xlsx]

## Sheet: Sheet1
days	control												Ang2+vector												Ang2+si-TGF-β1
1	121	126	121	126	120	132	128	110	110	127			109	124	117	111	114	132	127	122	122	129			117	120	119	121	119	110	118	117	117	120
5	118	110	110	117	104	133	128	110	110	127			121	129	127	115	118	120	124	121	114	121			125	120	124	121	115	110	118	117	117	120
8	114	126	115	130	130	123	102	109	124	114			114	120	125	120	125	124	114	122	124	110			121	125	123	131	125	119	112	132	128	127
11	108	109	116	118	121	121	128	121	121	114			141	139	135	138	136	134	142	140	141	141			139	139	141	132	131	138	139	139	140	141
14	104	108	122	134	121	117	111	114	120	126			145	151	146	150	148	146	134	141	131	141			136	135	140	141	141	142	129	133	129	128
17	122	136	135	125	125	127	115	118	121	121			151	148	150	152	154	156	150	152	154	156			146	143	143	157	149	137	140	141	139	138
20	131	110	122	122	110	125	120	125	120	117			153	154	153	158	156	141	155	157	164	159			166	160	166	162	163	159	162	161	163	163
23	121	110	102	128	120	126	122	117	119	121			158	158	158	162	164	158	159	159	164	165			153	154	153	158	156	141	155	157	159	159
27	127	110	122	120	114	129	113	134	124	121			166	166	159	160	165	162	162	165	162	162			158	159	161	160	161	158	166	162	164	159
30	121	130	120	118	113	121	114	127	119	129			160	165	167	165	160	165	166	167	163	160			154	153	158	156	171	155	157	160	165	160
