# Supplementary material for: Elevated TGF-β1 impairs synaptic and cognitive function through activation of Smad2/3-Sp1 pathway in AngII-related hypertension
Source: EMBO Rep. 2025 May 27;26(12):3162–86. doi: 10.1038/s44319-025-00470-0 (PMC12187917; doi:10.1038/s44319-025-00470-0)
Supplement: Supplementary file 5 — Source data Fig. 4 [file 44319_2025_470_MOESM5_ESM.zip › Figure 4 Source Data/4C/Latency.xlsx]

## Sheet: Sheet1
days	Control												Ang2+vector												Ang2+Si-TGF-β1
1	60	60	60	60	60	60	60	60	60	60			60	60	60	60	60	60	60	60	60	59			60	60	60	60	60	60	60	60	60	60
2	47	28	12.6	14.2	50	60	31.3	15.2	44.1	8.5			21.1	60	58.1	45	60	60	20.1	45	55	38			29.2	30	29.5	35.7	60	60	18.6	49.9	40	60
3	18	23	16	22.4	45.6	17	16	23.5	15	11			32	40	25.3	15.4	45	35	24.1	34	19.9	28			23.9	10.6	17	17	28.9	17	26.7	14.1	17.5	12
4	8.9	26.8	14.1	28.3	7	23	11.3	9	51	8.6			17.5	24	60	23	15.6	22.4	41.1	15.9	18.7	24			10.5	10.5	10	26.2	34.6	23	35.9	13.4	23	20
5	11.5	8	11	10	14.5	8	33.4	21.6	12	10.5			25	34	21	60	10.9	39.4	34	15.8	29.3	21			13	11	10	23	21	23	13.7	10.4	21	13
