# Supplementary material for: Elevated TGF-β1 impairs synaptic and cognitive function through activation of Smad2/3-Sp1 pathway in AngII-related hypertension
Source: EMBO Rep. 2025 May 27;26(12):3162–86. doi: 10.1038/s44319-025-00470-0 (PMC12187917; doi:10.1038/s44319-025-00470-0)
Supplement: Supplementary file 5 — Source data Fig. 4 [file 44319_2025_470_MOESM5_ESM.zip › Figure 4 Source Data/4D/Times in target quadrant.xlsx]

## Sheet: Sheet1
control	Ang2	Ang2+Si-TGF-β1
34	19.3	23.3
14.4	4.5	28.2
21.2	14.7	27.1
22.5	22.6	20.7
23.4	15.7	29.1
32.2	23	22.6
35.8	26.4	22.8
26.3	13.3	23.7
37.8	13.2	39.4
28.3	9.4	21.4
