# Supplementary material for: Elevated TGF-β1 impairs synaptic and cognitive function through activation of Smad2/3-Sp1 pathway in AngII-related hypertension
Source: EMBO Rep. 2025 May 27;26(12):3162–86. doi: 10.1038/s44319-025-00470-0 (PMC12187917; doi:10.1038/s44319-025-00470-0)
Supplement: Supplementary file 5 — Source data Fig. 4 [file 44319_2025_470_MOESM5_ESM.zip › Figure 4 Source Data/4E/Times across platform.xlsx]

## Sheet: Sheet1
Control	Ang2+vector	Ang2+Si-TGF-β1
8	0	2
2	3	4
4	1	2
5	1	3
5	4	3
3	0	3
2	1	5
2	0	3
2	1	3
4	3	4
