# Supplementary material for: Elevated TGF-β1 impairs synaptic and cognitive function through activation of Smad2/3-Sp1 pathway in AngII-related hypertension
Source: EMBO Rep. 2025 May 27;26(12):3162–86. doi: 10.1038/s44319-025-00470-0 (PMC12187917; doi:10.1038/s44319-025-00470-0)
Supplement: Supplementary file 5 — Source data Fig. 4 [file 44319_2025_470_MOESM5_ESM.zip › Figure 4 Source Data/4F/Freezing Time% 2h.xlsx]

## Sheet: Sheet1
control	Ang2+vector	Ang2+Si-TGF-β1
95.3	47	93.3
84.4	94.9	83.5
88.3	70.4	96.4
99.8	39.8	89.4
83.4	46.5	66.4
99	56.2	94.7
32	48.5	91.1
88.1	93.3	63.7
64	64.5	86.6
83	43.1	96.6
