# Supplementary material for: Elevated TGF-β1 impairs synaptic and cognitive function through activation of Smad2/3-Sp1 pathway in AngII-related hypertension
Source: EMBO Rep. 2025 May 27;26(12):3162–86. doi: 10.1038/s44319-025-00470-0 (PMC12187917; doi:10.1038/s44319-025-00470-0)
Supplement: Supplementary file 5 — Source data Fig. 4 [file 44319_2025_470_MOESM5_ESM.zip › Figure 4 Source Data/4G/Freezing time% 24h.xlsx]

## Sheet: Sheet1
Control	Ang2+vector	Ang2+Si-TGF-β1
100	70.4	88
81.3	87.8	96
87	50.7	78
100	72.9	98.4
78.4	89.7	88.4
77.4	38	99.7
100	85.6	94.4
97.6	26.5	81.6
89	76	80.3
89.6	58	96.6
