# Supplementary material for: Elevated TGF-β1 impairs synaptic and cognitive function through activation of Smad2/3-Sp1 pathway in AngII-related hypertension
Source: EMBO Rep. 2025 May 27;26(12):3162–86. doi: 10.1038/s44319-025-00470-0 (PMC12187917; doi:10.1038/s44319-025-00470-0)
Supplement: Supplementary file 5 — Source data Fig. 4 [file 44319_2025_470_MOESM5_ESM.zip › Figure 4 Source Data/4H/LTP.xlsx]

## Sheet: Sheet1
	Si-ctr				Ang2+vector				Ang2+Si-TGF-β1
	1.06437	0.970511	0.979737		1.31818	1.04015	1.0321		1.07117	0.993042	1.06442
	0.979151	0.952765	0.950535		1.15978	1.01659	0.989509		1.0766	0.974911	1.0679
	1.00554	0.958311	0.957335		1.12735	1.02598	1.06077		1.08163	0.976958	1.08842
	1.09276	0.960529	0.945099		1.09321	0.983346	0.991266		1.09109	0.989969	1.08019
	0.994662	0.970362	0.949455		1.06983	0.952492	1.09946		1.11043	0.984029	1.09121
	1.00855	1.06277	0.966285		0.991429	0.966215	1.11803		1.09751	1.00199	1.07729
	1.02446	1.04503	0.983607		1.01395	0.98386	1.09597		1.06556	0.9959	1.07602
	1.01124	1.08828	0.943397		1.00685	0.973781	1.01217		1.08719	1.02001	1.07381
	1.03056	1.04503	0.982827		1.03059	1.00807	1.05486		1.0808	1.03965	1.07265
	1.01828	1.05612	0.96315		1.02652	1.02559	1.0016		1.06076	1.03804	1.05874
	1.01172	1.03231	0.976561		0.9916	1.06409	0.91625		1.05301	1.03139	1.04633
	1.02061	1.01013	0.973595		0.991874	0.992089	0.96268		1.06835	1.00475	1.05967
	1.03456	1.03009	0.93751		0.957329	1.00174	1.0061		1.08771	1.03562	1.06975
	1.02324	0.99682	0.992247		0.969702	0.968011	0.940641		1.08431	1.04998	1.0955
	1.02911	1.04229	0.893347		0.92072	0.986955	0.972874		1.09232	1.03072	1.08205
	1.02652	1.09109	0.900209		0.931452	1.03033	1.0521		1.10244	1.03338	1.11289
	1.02679	1.16002	0.952109		1.00015	1.01129	1.09871		1.11824	1.03196	1.09225
	1.0254	1.09126	0.980204		0.962261	1.00543	0.977582		1.1319	1.04382	1.11394
	1.04591	1.17998	0.990756		0.981433	1.06353	0.975742		1.1399	1.03952	1.11881
	1.05538	1.16113	0.957307		0.965249	1.00496	0.96541		1.14421	1.04422	1.15533
	1.05028	1.16889	0.904828		0.998428	1.01138	0.974822		1.16482	1.0466	1.1507
	1.05977	1.16557	0.956605		0.986425	1.00614	1.04781		1.16281	1.07097	1.15858
	1.06341	1.05373	0.939913		1.00287	1.05985	1.00426		1.16132	1.0618	1.1689
	1.06825	1.18639	0.951668		0.979236	1.02582	1.00702		1.14606	1.04391	1.15
	1.07141	1.17752	0.933981		0.974437	1.00517	1.12202		1.17412	1.05539	1.16229
	1.06249	1.15076	0.947897		0.997339	1.01169	1.00549		1.15915	1.0597	1.15475
	1.06358	1.15534	0.965519		1.00552	1.04205	1.01193		1.16094	1.0961	1.18316
	1.04289	1.16865	0.935888		0.956779	1.05496	0.970953		1.17179	1.08675	1.16101
	1.02797	1.29645	0.970162		1.03322	0.98753	1.0048		1.14706	1.06666	1.15719
30	0.984362	1.22078	0.960131		0.966549	0.990325	1.012		1.15155	1.19591	1.13829
	2.95054	2.94135	2.48765		2.14126	2.32843	4.00886		2.60504	2.9494	4.14246
	2.75382	2.90807	1.99677		1.91732	2.30001	3.40242		2.47729	2.95662	3.14652
	2.31923	2.00867	1.62757		1.84467	2.19368	2.07888		1.91043	2.60964	3.15151
	2.29598	1.77132	1.66282		1.85754	2.18135	1.76498		1.85163	2.20285	2.66329
	2.11463	1.68037	1.65921		1.71118	2.08709	1.49158		1.67937	1.87208	2.14304
	2.00553	1.68481	1.67297		1.31183	1.97817	0.88446		1.61828	1.59917	1.99002
	1.87743	1.65819	1.65587		0.980319	1.90284	1.04939		1.62292	1.56934	1.77224
	1.83624	1.61937	1.68179		0.88778	1.64585	0.989353		1.67884	1.52611	1.73096
	1.83799	1.64821	1.74643		0.872399	1.42714	1.01377		1.63796	1.57633	1.72145
	1.829	1.66374	1.63055		0.914365	1.41944	0.950313		1.60619	1.53571	1.6927
	1.79598	1.69812	1.65518		0.916378	1.37666	0.999142		1.59705	1.5537	1.69212
	1.79383	1.64266	1.63063		1.00699	1.42418	1.20223		1.582	1.55809	1.68145
	1.79742	1.76115	1.61844		1.00994	1.3618	1.23965		1.58428	1.65096	1.68864
	1.80293	1.78777	1.6735		0.977076	1.27846	1.25781		1.58197	1.574	1.67136
	1.77393	1.7545	1.64776		1.04431	1.28138	1.21699		1.56344	1.56597	1.67055
	1.79023	1.80774	1.58628		1.03021	1.27838	1.1724		1.56753	1.58895	1.66614
	1.80425	1.77668	1.54847		1.0562	1.31575	1.25756		1.56723	1.54819	1.66034
	1.79196	1.79997	1.60607		1.07319	1.28452	1.24253		1.53026	1.54389	1.64886
	1.82667	1.79554	1.58666		1.03155	1.29919	1.30939		1.54977	1.53342	1.64875
	1.8124	1.76459	1.691		1.05437	1.20605	1.26553		1.55884	1.52975	1.62521
	1.83016	1.76448	1.65856		1.05237	1.21429	1.28823		1.57803	1.48617	1.65802
	1.85045	1.73583	1.62244		1.07677	1.2289	1.25511		1.60325	1.48239	1.63031
	1.84556	1.73361	1.65317		1.06523	1.19219	1.30693		1.53504	1.47478	1.64283
	1.7866	1.70477	1.63095		1.03	1.26598	1.32175		1.56029	1.50317	1.65431
	1.8645	1.74248	1.64886		1.08409	1.21823	1.34751		1.5433	1.46784	1.63727
	1.86949	1.74581	1.60832		1.07928	1.28893	1.27749		1.53956	1.47031	1.65408
	1.82976	1.70588	1.62142		1.06184	1.30444	1.33811		1.54473	1.47604	1.6506
	1.85192	1.72806	1.61464		1.05586	1.30554	1.27749		1.49446	1.50463	1.64225
	1.82657	1.69701	1.61423		1.07922	1.16698	1.30417		1.45698	1.55067	1.64028
	1.73969	1.75025	1.57752		1.07385	1.19732	1.23323		1.44234	1.51714	1.64364
	1.74344	1.73361	1.56441		1.04654	1.23027	1.35651		1.45476	1.56904	1.65315
	1.73091	1.7203	1.60846		1.00147	1.28238	1.27105		1.44403	1.49946	1.63193
	1.74858	1.81949	1.61323		1.07791	1.30754	1.32986		1.49941	1.49302	1.62729
	1.74588	1.79953	1.62179		1.0598	1.32345	1.25725		1.49534	1.52626	1.62092
	1.73056	1.82282	1.56908		1.0001	1.31085	1.35201		1.49374	1.51172	1.62057
	1.74698	1.77402	1.58653		1.06357	1.32842	1.27289		1.50774	1.49394	1.60712
	1.75089	1.70402	1.57721		1.02431	1.30559	1.3794		1.50289	1.46289	1.6201
	1.76625	1.76847	1.54566		1.02341	1.28382	1.26275		1.47577	1.45121	1.61268
	1.75182	1.76514	1.54695		1.0274	1.32068	1.24448		1.5159	1.48189	1.59902
	1.7611	1.76625	1.58148		0.97245	1.325	1.2916		1.48335	1.4508	1.61059
	1.74982	1.83058	1.56856		1.00883	1.30463	1.18479		1.488	1.47465	1.5932
	1.75293	1.83169	1.54061		1.03421	1.32602	1.17844		1.50559	1.4808	1.59888
	1.74176	1.77624	1.57295		0.99182	1.33854	1.24693		1.47893	1.47377	1.59714
	1.76926	1.74803	1.56815		0.960819	1.30831	1.23241		1.39622	1.47706	1.60213
	1.75198	1.72252	1.55955		0.964087	1.30529	1.22291		1.40637	1.48274	1.59981
	1.69439	1.71697	1.56814		1.01586	1.30965	1.23303		1.42573	1.46344	1.59923
	1.72399	1.70037	1.53654		1.00823	1.32942	1.20359		1.37986	1.46839	1.59274
	1.67615	1.70255	1.5716		1.00726	1.31688	1.23241		1.36733	1.47914	1.6063
	1.67311	1.70558	1.54082		0.978056	1.27786	1.24243		1.36628	1.50901	1.60619
	1.65599	1.7282	1.57004		0.960298	1.29469	1.18304		1.37088	1.46755	1.56456
	1.6605	1.66387	1.58668		0.974085	1.28038	1.16026		1.38693	1.48879	1.5765
	1.64207	1.71267	1.54355		0.995165	1.30216	1.24897		1.36862	1.45394	1.56723
	1.66087	1.59214	1.53444		0.998139	1.28049	1.17906		1.38845	1.45642	1.53058
	1.64387	1.70934	1.55913		0.939621	1.27973	1.18427		1.38414	1.44624	1.53719
	1.68734	1.71901	1.5445		0.93361	1.29435	1.17967		1.39617	1.45904	1.55285
	1.66635	1.69714	1.58264		0.955927	1.30285	1.13383		1.37883	1.44673	1.54716
	1.67922	1.74705	1.51683		0.944912	1.28941	1.29967		1.36345	1.44989	1.52873
	1.69716	1.69979	1.51681		1.00754	1.30154	1.23548		1.39667	1.43162	1.56885
	1.69331	1.78345	1.56174		0.952724	1.30849	1.14011		1.36226	1.45069	1.54821
90	1.67635	1.77196	1.56599		0.959231	1.29585	1.15084		1.36688	1.45652	1.56282
