# Supplementary material for: Elevated TGF-β1 impairs synaptic and cognitive function through activation of Smad2/3-Sp1 pathway in AngII-related hypertension
Source: EMBO Rep. 2025 May 27;26(12):3162–86. doi: 10.1038/s44319-025-00470-0 (PMC12187917; doi:10.1038/s44319-025-00470-0)
Supplement: Supplementary file 5 — Source data Fig. 4 [file 44319_2025_470_MOESM5_ESM.zip › Figure 4 Source Data/4K/mEPSC pA.xlsx]

## Sheet: Sheet1
CTR	AngII	AngII+Sh-TGF-β1
8.67535	5.93762	12.6247
6.9793	6.17391	12.9146
8.58017	6.55034	15.4256
10.4998	6.82211	7.2991
12.8277	7.44122	7.22694
8.21858	6.47924	7.221
7.71366
	8.11207
14.4121	7.0504	10.7782
10.376		10.2118
		8.30584
11.5159		8.91752
6.99867
