# Supplementary material for: Elevated TGF-β1 impairs synaptic and cognitive function through activation of Smad2/3-Sp1 pathway in AngII-related hypertension
Source: EMBO Rep. 2025 May 27;26(12):3162–86. doi: 10.1038/s44319-025-00470-0 (PMC12187917; doi:10.1038/s44319-025-00470-0)
Supplement: Supplementary file 5 — Source data Fig. 4 [file 44319_2025_470_MOESM5_ESM.zip › Figure 4 Source Data/4L/mEPSC Hz.xlsx]

## Sheet: Sheet1
CTR	AngII	AngII+Sh-TGF-β1
0.39	0.343333	0.38
1.53333	0.26	1.19333
1.67333	0.186667	0.683333
0.46	0.206667	0.646667
0.2	0.4	0.313333
1.34333	0.433333	0.216667
0.193333
	0.47
1.00333	0.26	0.546667
0.683333		0.346667
		0.246667
0.796667		0.256667
1.6
