# Supplementary material for: Elevated TGF-β1 impairs synaptic and cognitive function through activation of Smad2/3-Sp1 pathway in AngII-related hypertension
Source: EMBO Rep. 2025 May 27;26(12):3162–86. doi: 10.1038/s44319-025-00470-0 (PMC12187917; doi:10.1038/s44319-025-00470-0)
Supplement: Supplementary file 5 — Source data Fig. 4 [file 44319_2025_470_MOESM5_ESM.zip › Figure 4 Source Data/4N/intersection number.xlsx]

## Sheet: Sheet1
	CTR										Ang2										Ang2+Sh-TGF-β1
20	7	5	6	4	5	9	6	8	2	7	1	4	8	6	4	8	5	1	3	3	4	4	9	6	7	8	9	9	6	7
40	9	9	9	14	11	11	9	16	9	13	5	3	7	7	7	11	13	8	7	4	6	8	9	15	8	11	21	11	11	9
60	16	12	21	16	19	21	15	17	12	26	8	6	17	9	9	15	13	5	5	6	5	5	14	25	9	15	19	11	17	14
80	21	13	27	17	24	21	29	20	29	25	13	17	14	13	19	8	14	17	12	18	9	11	16	16	25	21	21	26	18	15
100	18	19	17	23	18	18	23	19	24	19	13	5	14	13	11	5	9	11	11	17	11	11	25	14	15	21	16	16	26	11
120	17	12	16	18	11	18	17	17	15	17	6	7	5	12	9	11	5	9	10	15	9	13	18	12	16	16	15	13	12	9
140	9	15	13	15	9	15	13	17	12	10	0	6	5	7	7	8	5	6	6	8	9	9	9	16	15	14	15	9	9	8
160	8	5	8	11	8	13	11	12	9	8	0	3	2	5	6	6	4	3	4	7	6	9	6	6	14	9	11	8	9	5
180	4	7	7	6	2	9	4	7	8	7	0	1	2	2	0	6	4	2	2	0	4	0	3	5	0	9	8	5	8	2
