# Supplementary material for: Elevated TGF-β1 impairs synaptic and cognitive function through activation of Smad2/3-Sp1 pathway in AngII-related hypertension
Source: EMBO Rep. 2025 May 27;26(12):3162–86. doi: 10.1038/s44319-025-00470-0 (PMC12187917; doi:10.1038/s44319-025-00470-0)
Supplement: Supplementary file 5 — Source data Fig. 4 [file 44319_2025_470_MOESM5_ESM.zip › Figure 4 Source Data/4O/Total dendritic length.xlsx]

## Sheet: Sheet1
CTR		Ang2		Ang2+Sh-TGF-β1
2310		484		1987
1743		696		760
862		1497		1655
2019		1373		3088
3018		539		2925
2908		762		2177
2453		864		2187
2421		1697		2193
2141		1762		909
1683		1862		1825
2121		2194		2294
584		2863		2725
2905		2483		2046
876		764		1341
587		1094		2177
1084		2122		786
2185		1873		1983
3195		2983		2684
2755		1884		1857
2907		1875		1989
3096		484		2866
1778		806		898
1984		977		2755
1983		876		1889
706		1683		2177
2090		1295		2833
2195		344		687
2096		2195		2766
983		1095		876
3097		1672		2766
