# Supplementary material for: Elevated TGF-β1 impairs synaptic and cognitive function through activation of Smad2/3-Sp1 pathway in AngII-related hypertension
Source: EMBO Rep. 2025 May 27;26(12):3162–86. doi: 10.1038/s44319-025-00470-0 (PMC12187917; doi:10.1038/s44319-025-00470-0)
Supplement: Supplementary file 5 — Source data Fig. 4 [file 44319_2025_470_MOESM5_ESM.zip › Figure 4 Source Data/4P/Spine.xlsx]

## Sheet: Sheet1
CTR	Ang2	Ang2+Sh-TGF-β1
28	8	20
26	6	10
26	7	12
27	8	13
19	10	6
26	7	18
27	8	14
10	16	8
32	9	24
17	8	15
20	8	5
12	7	15
21	12	21
19	9	9
16	6	4
14	5	22
9	8	13
30	9	14
13	4	14
19	10	4
