# Supplementary material for: Elevated TGF-β1 impairs synaptic and cognitive function through activation of Smad2/3-Sp1 pathway in AngII-related hypertension
Source: EMBO Rep. 2025 May 27;26(12):3162–86. doi: 10.1038/s44319-025-00470-0 (PMC12187917; doi:10.1038/s44319-025-00470-0)
Supplement: Supplementary file 6 — Source data Fig. 5 [file 44319_2025_470_MOESM6_ESM.zip]

Archive with 22 entries (12 files):
- Figure 5 Source Data/5A-5C-5E-5J-5L/
- Figure 5 Source Data/5A-5C-5E-5J-5L/5A-C-E-J-L.pdf
- Figure 5 Source Data/5B/
- Figure 5 Source Data/5B/wb.xlsx
- Figure 5 Source Data/5D/
- Figure 5 Source Data/5D/wb.xlsx
- Figure 5 Source Data/5F/
- Figure 5 Source Data/5F/wb.xlsx
- Figure 5 Source Data/5G/
- Figure 5 Source Data/5G/5G.pdf
- Figure 5 Source Data/5H/
- Figure 5 Source Data/5H/~$μû░σ╗║ XLSX σ╖ÑΣ╜£Φí¿.xlsx
- Figure 5 Source Data/5H/intersection number.xlsx
- Figure 5 Source Data/5I/
- Figure 5 Source Data/5I/~$μû░σ╗║ XLSX σ╖ÑΣ╜£Φí¿.xlsx
- Figure 5 Source Data/5I/Total dendritic length.xlsx
- Figure 5 Source Data/5K/
- Figure 5 Source Data/5K/wb.xlsx
- Figure 5 Source Data/5M/
- Figure 5 Source Data/5M/wb-ip.xlsx
- Figure 5 Source Data/5N/
- Figure 5 Source Data/5N/Chip-qPCR.xlsx
