# Supplementary material for: Elevated TGF-β1 impairs synaptic and cognitive function through activation of Smad2/3-Sp1 pathway in AngII-related hypertension
Source: EMBO Rep. 2025 May 27;26(12):3162–86. doi: 10.1038/s44319-025-00470-0 (PMC12187917; doi:10.1038/s44319-025-00470-0)
Supplement: Supplementary file 6 — Source data Fig. 5 [file 44319_2025_470_MOESM6_ESM.zip › Figure 5 Source Data/5D/wb.xlsx]

## Sheet: Sheet1
CTR	ANG2
1.08232	1.6528
1.10222	1.48654
0.98672	1.37869
0.93277	1.4768
