# Supplementary material for: Elevated TGF-β1 impairs synaptic and cognitive function through activation of Smad2/3-Sp1 pathway in AngII-related hypertension
Source: EMBO Rep. 2025 May 27;26(12):3162–86. doi: 10.1038/s44319-025-00470-0 (PMC12187917; doi:10.1038/s44319-025-00470-0)
Supplement: Supplementary file 6 — Source data Fig. 5 [file 44319_2025_470_MOESM6_ESM.zip › Figure 5 Source Data/5H/intersection number.xlsx]

## Sheet: Sheet1
		CTR															TGF-β1															TGF-β1+SIS
20		0	8	4	8	6	0	3	7	4	3	7	8	6	5	4	2	3	4	2	2	4	4	3	6	3	2	3	3	2	4	5	4	5	5	4	2	3	4	5	3	4	3	6	5	3
40		9	11	10	13	12	9	12	13	12	12	10	16	7	10	9	3	4	5	7	5	6	5	4	7	7	5	7	9	5	6	7	9	5	7	9	9	5	11	8	13	8	11	8	7	3
60		12	16	20	19	11	12	13	14	17	20	17	15	18	11	13	12	6	11	13	5	9	12	9	13	9	14	11	12	8	9	11	13	7	11	13	14	12	12	17	17	15	11	15	8	7
80		19	21	19	18	12	23	26	21	22	24	20	17	16	15	15	9	11	13	11	9	14	11	11	10	12	12	9	11	9	8	14	16	11	12	13	11	12	17	21	17	18	16	19	18	16
100		13	15	22	16	14	14	18	16	18	22	15	13	16	18	14	7	4	6	6	7	9	9	8	9	8	7	8	8	6	7	15	19	17	12	15	11	10	12	11	13	11	15	16	13	15
120		12	13	19	16	14	17	12	15	16	14	9	11	12	15	16	5	3	5	5	5	8	6	8	9	6	6	8	7	5	2	11	15	12	11	9	9	9	12	15	10	10	9	12	9	10
140		8	13	9	11	11	15	14	7	9	12	7	10	12	7	11	3	2	1	2	4	5	5	6	6	3	6	7	6	4	1	6	9	12	9	9	6	8	9	12	8	8	5	7	8	7
160		4	8	9	6	9	9	9	7	4	5	6	9	9	1	3	0	0	1	2	1	3	6	6	2	3	1	2	3	4	0	3	8	6	6	4	0	7	5	6	4	3	7	4	7	7
180		3	3	0	1	6	2	4	3	4	0	3	5	1	0	0	0	0	1	2	1	2	0	4	1	0	0	0	2	1	0	1	2	0	1	2	0	1	0	0	1	3	4	0	2	2
