# Supplementary material for: Elevated TGF-β1 impairs synaptic and cognitive function through activation of Smad2/3-Sp1 pathway in AngII-related hypertension
Source: EMBO Rep. 2025 May 27;26(12):3162–86. doi: 10.1038/s44319-025-00470-0 (PMC12187917; doi:10.1038/s44319-025-00470-0)
Supplement: Supplementary file 6 — Source data Fig. 5 [file 44319_2025_470_MOESM6_ESM.zip › Figure 5 Source Data/5I/Total dendritic length.xlsx]

## Sheet: Sheet1
control	LV-TGF-β1	LV-TGF-β1+SIS3
2570	1248	1300
2438	1146	2154
1639	1527	1444
1629	1529	1546
2238	1172	1638
1649	1168	1514
2239	1217	1566
1638	1318	1164
2119	1210	1546
1641	1140	1644
1798	1331	1521
2140	1161	1105
1659	1309	965
1652	1261	1296
1322	1230	1456
1531	1109	883
1852	1308	1503
1700	1107	1766
1442	859	1254
1453	788	1261
1660	1161	1643
1773	1577	1677
1498	1219	1241
1862	145	867
1651	1110	1262
1884	1411	1493
1647	1207	1226
1562	1310	1562
1909	1277	1277
2519	1126.6	1600.4
