# Supplementary material for: Elevated TGF-β1 impairs synaptic and cognitive function through activation of Smad2/3-Sp1 pathway in AngII-related hypertension
Source: EMBO Rep. 2025 May 27;26(12):3162–86. doi: 10.1038/s44319-025-00470-0 (PMC12187917; doi:10.1038/s44319-025-00470-0)
Supplement: Supplementary file 6 — Source data Fig. 5 [file 44319_2025_470_MOESM6_ESM.zip › Figure 5 Source Data/5M/wb-ip.xlsx]

## Sheet: Sheet1
	CTR				ANG2
Sp1	1.0823	0.8873	0.9565	1.10423	1.9083	1.8098	1.7856	2.2987
C-Jun	1.09222	1.10955	0.9773	0.92633	1.24322	1.09624	1.08455	0.89444
C-Fos	1.0933	0.897443	1.09333	1.10934	1.32432	1.08323	1.43433	1.30843
IRF-7	0.95733	0.897412	1.08312	1.0823	1.08383	0.97343	0.79803	0.82338
