# Supplementary material for: Elevated TGF-β1 impairs synaptic and cognitive function through activation of Smad2/3-Sp1 pathway in AngII-related hypertension
Source: EMBO Rep. 2025 May 27;26(12):3162–86. doi: 10.1038/s44319-025-00470-0 (PMC12187917; doi:10.1038/s44319-025-00470-0)
Supplement: Supplementary file 6 — Source data Fig. 5 [file 44319_2025_470_MOESM6_ESM.zip › Figure 5 Source Data/5N/Chip-qPCR.xlsx]

## Sheet: Sheet1
HSP70 relative mRNA
IgG	vector	S423/425D	S423/425A
0.00707678	1.18425	1.54468	0.460299
0.0406851	1.07473	1.65938	0.702535
0.0469513	0.739169	1.89734	0.549926
BACE1 relative mRNA
IgG	vector	S423/425D	S423/425A
0.025977	1.25127	2.05157	0.656742
0.007741	0.694188	3.24166	0.761402
0.031834	1.05463	3.6135	0.512893
