# Supplementary material for: Elevated TGF-β1 impairs synaptic and cognitive function through activation of Smad2/3-Sp1 pathway in AngII-related hypertension
Source: EMBO Rep. 2025 May 27;26(12):3162–86. doi: 10.1038/s44319-025-00470-0 (PMC12187917; doi:10.1038/s44319-025-00470-0)
Supplement: Supplementary file 7 — Source data Fig. 6 [file 44319_2025_470_MOESM7_ESM.zip]

Archive with 24 entries (12 files):
- Figure 6 Source Data/6D/
- Figure 6 Source Data/6D/6D.pdf
- Figure 6 Source Data/6E/
- Figure 6 Source Data/6E/intersection number.xlsx
- Figure 6 Source Data/6F/
- Figure 6 Source Data/6F/Total dendritic length.xlsx
- Figure 6 Source Data/6G/
- Figure 6 Source Data/6G/spine.xlsx
- Figure 6 Source Data/6H/
- Figure 6 Source Data/6H/Swimming speed.xlsx
- Figure 6 Source Data/6I/
- Figure 6 Source Data/6I/latency.xlsx
- Figure 6 Source Data/6J/
- Figure 6 Source Data/6J/Time in target quadrant.xlsx
- Figure 6 Source Data/6K/
- Figure 6 Source Data/6K/Times across platform.xlsx
- Figure 6 Source Data/6L/
- Figure 6 Source Data/6L/Freezing time% 2h.xlsx
- Figure 6 Source Data/6M/
- Figure 6 Source Data/6M/Freezing time% 24h.xlsx
- Figure 6 Source Data/6N/
- Figure 6 Source Data/6N/LTP.xlsx
- Figure 6 Source Data/6O/
- Figure 6 Source Data/6O/Relative fEPSP slope.xlsx
