# Supplementary material for: Elevated TGF-β1 impairs synaptic and cognitive function through activation of Smad2/3-Sp1 pathway in AngII-related hypertension
Source: EMBO Rep. 2025 May 27;26(12):3162–86. doi: 10.1038/s44319-025-00470-0 (PMC12187917; doi:10.1038/s44319-025-00470-0)
Supplement: Supplementary file 7 — Source data Fig. 6 [file 44319_2025_470_MOESM7_ESM.zip › Figure 6 Source Data/6E/intersection number.xlsx]

## Sheet: Sheet1
		CTR										OE-Sp1
20		4	5	6	3	3	6	3	7	3	6	5	3	2	5	4	2	3	4	2	3
40		8	12	7	12	12	13	11	13	15	11	6	13	5	7	5	7	11	7	8	9
60		13	19	16	17	21	19	13	13	20	19	10	17	7	11	11	14	17	11	17	13
80		18	19	25	19	21	23	21	18	21	19	13	17	11	11	12	19	12	17	15	13
100		12	20	19	17	16	19	16	16	17	18	12	15	17	12	11	18	11	12	13	17
120		14	15	20	19	12	15	15	16	13	14	10	15	9	10	12	11	9	9	11	16
140		7	12	20	18	12	15	14	9	14	17	7	11	8	9	10	8	8	9	8	15
160		5	8	7	15	14	14	13	8	12	6	2	4	6	8	11	3	8	4	6	9
180		4	6	4	9	9	5	12	8	3	5	2	1	6	4	4	3	7	4	3	2
200		2	5	3	5	3	6	3	2	6	2	2	1	0	4	3	2	6	1	1	1
