# Supplementary material for: Elevated TGF-β1 impairs synaptic and cognitive function through activation of Smad2/3-Sp1 pathway in AngII-related hypertension
Source: EMBO Rep. 2025 May 27;26(12):3162–86. doi: 10.1038/s44319-025-00470-0 (PMC12187917; doi:10.1038/s44319-025-00470-0)
Supplement: Supplementary file 7 — Source data Fig. 6 [file 44319_2025_470_MOESM7_ESM.zip › Figure 6 Source Data/6F/Total dendritic length.xlsx]

## Sheet: Sheet1
CTR	OE-Sp1
2572	2445
1640	1038
2641	519
1631	521
2640	1604
2051	1600
2541	2009
1940	2100
2721	2002
2943	1365
1800	1323
2447	1575
2861	1301
1854	1253
3024	1222
2533	1001
2854	1300
2702	1035
2444	1051
2455	1080
