# Supplementary material for: Elevated TGF-β1 impairs synaptic and cognitive function through activation of Smad2/3-Sp1 pathway in AngII-related hypertension
Source: EMBO Rep. 2025 May 27;26(12):3162–86. doi: 10.1038/s44319-025-00470-0 (PMC12187917; doi:10.1038/s44319-025-00470-0)
Supplement: Supplementary file 7 — Source data Fig. 6 [file 44319_2025_470_MOESM7_ESM.zip › Figure 6 Source Data/6G/spine.xlsx]

## Sheet: Sheet1
CTR	OE-Sp1
13	6
19	11
13	12
20	4
22	5
16	2
14	0
20	9
16	12
20	15
13	12
10	11
14	14
13	10
16	5
17	16
21	9
14	15
16	11
19	5
