# Supplementary material for: Elevated TGF-β1 impairs synaptic and cognitive function through activation of Smad2/3-Sp1 pathway in AngII-related hypertension
Source: EMBO Rep. 2025 May 27;26(12):3162–86. doi: 10.1038/s44319-025-00470-0 (PMC12187917; doi:10.1038/s44319-025-00470-0)
Supplement: Supplementary file 7 — Source data Fig. 6 [file 44319_2025_470_MOESM7_ESM.zip › Figure 6 Source Data/6H/Swimming speed.xlsx]

## Sheet: Sheet1
CTR	SP1
24.8	18
22.3	19.1
19.7	12.9
30.4	16.9
17.3	22.8
7	21.4
24	24.6
9	16.2
13.6	25.4
6.9	25.7
