# Supplementary material for: Elevated TGF-β1 impairs synaptic and cognitive function through activation of Smad2/3-Sp1 pathway in AngII-related hypertension
Source: EMBO Rep. 2025 May 27;26(12):3162–86. doi: 10.1038/s44319-025-00470-0 (PMC12187917; doi:10.1038/s44319-025-00470-0)
Supplement: Supplementary file 7 — Source data Fig. 6 [file 44319_2025_470_MOESM7_ESM.zip › Figure 6 Source Data/6I/latency.xlsx]

## Sheet: Sheet1
		CTR										OE-Sp1
1		60	60	60	57.7	60	60	60	51.5	60	45	60	60	60	60	60	60	60	60	60	60
2		20.4	33.4	21.4	59	60	27.9	11.6	29.6	18.4	15.4	41.6	48.9	60	51.2	48.3	39.1	19.4	23	41.7	32.6
3		36.3	20	45.6	39	3	19.5	20.2	39.7	40.5	14.4	60	60	27.6	60	60	18.66	12.2	18.4	30.2	20.5
4		19.3	5.4	13.9	4.6	6.1	2.7	60	13.8	12.4	9	36.6	24.7	47.6	35.9	23.7	20	24.8	29.2	25	20.6
5		3.8	24.3	4.2	3.6	14.6	5.6	5.3	31.2	8.6	1.2	12.8	33.1	22.2	43.6	13.5	32.4	30	26.5	31.6	18
