# Supplementary material for: Elevated TGF-β1 impairs synaptic and cognitive function through activation of Smad2/3-Sp1 pathway in AngII-related hypertension
Source: EMBO Rep. 2025 May 27;26(12):3162–86. doi: 10.1038/s44319-025-00470-0 (PMC12187917; doi:10.1038/s44319-025-00470-0)
Supplement: Supplementary file 7 — Source data Fig. 6 [file 44319_2025_470_MOESM7_ESM.zip › Figure 6 Source Data/6J/Time in target quadrant.xlsx]

## Sheet: Sheet1
CTR	OE-Sp1
26.8	16.3
29.4	20.5
21.6	14.5
14.8	10.5
27.3	12.4
24.8	13
14.9	19.4
31.8	10.4
18.4	19.5
21	14
