# Supplementary material for: Elevated TGF-β1 impairs synaptic and cognitive function through activation of Smad2/3-Sp1 pathway in AngII-related hypertension
Source: EMBO Rep. 2025 May 27;26(12):3162–86. doi: 10.1038/s44319-025-00470-0 (PMC12187917; doi:10.1038/s44319-025-00470-0)
Supplement: Supplementary file 7 — Source data Fig. 6 [file 44319_2025_470_MOESM7_ESM.zip › Figure 6 Source Data/6L/Freezing time% 2h.xlsx]

## Sheet: Sheet1
CTR	OE-Sp1
47	22.4
55.6	41
58.3333	44.6667
88.3333	28.9
77	76
96.6667	34.3333
86.3333	54.35
67.8	25.74
98.3333	24.85
78.4	76.9
