# Supplementary material for: Elevated TGF-β1 impairs synaptic and cognitive function through activation of Smad2/3-Sp1 pathway in AngII-related hypertension
Source: EMBO Rep. 2025 May 27;26(12):3162–86. doi: 10.1038/s44319-025-00470-0 (PMC12187917; doi:10.1038/s44319-025-00470-0)
Supplement: Supplementary file 7 — Source data Fig. 6 [file 44319_2025_470_MOESM7_ESM.zip › Figure 6 Source Data/6M/Freezing time% 24h.xlsx]

## Sheet: Sheet1
CTR	OE-Sp1
84.67	40.33
82	21.67
83.67	54
41	48.67
65	42
95	28.67
99.5	56.5
90	67.9
80.33	56.3
68	67
