# Supplementary material for: Elevated TGF-β1 impairs synaptic and cognitive function through activation of Smad2/3-Sp1 pathway in AngII-related hypertension
Source: EMBO Rep. 2025 May 27;26(12):3162–86. doi: 10.1038/s44319-025-00470-0 (PMC12187917; doi:10.1038/s44319-025-00470-0)
Supplement: Supplementary file 7 — Source data Fig. 6 [file 44319_2025_470_MOESM7_ESM.zip › Figure 6 Source Data/6N/LTP.xlsx]

## Sheet: Sheet1
		CTR					OE-Sp1
		1.07011	1.08438	1.01388	0.911861		1.04783	0.871023	0.991367	0.93441
		1.02981	1.1694	0.892413	0.930175		0.999364	0.845897	1.03671	0.928635
		1.14573	0.84387	0.955625	0.922731		1.18058	0.875378	0.991657	0.987102
		0.99763	1.26604	1.10214	0.918182		1.13158	0.937605	1.0152	0.868724
		0.969804	1.05241	1.00347	0.826792		1.05915	0.911307	1.03293	0.969634
		1.01381	0.947173	1.01558	0.905777		1.11074	0.897404	1.02915	0.97844
		0.9931	1.21809	1.09516	0.908784		1.11642	0.951173	1.04717	0.947402
		1.03646	1.21518	1.14601	1.01495		1.25396	0.96985	1.05153	1.07661
		0.992453	1.25296	0.994461	0.950851		1.12513	0.941793	1.06955	0.839129
		1.03516	0.846958	1.24118	1.06499		1.18436	0.985595	1.05909	0.956353
		0.984158	1.20137	1.07781	1.00006		1.14152	0.953937	1.05211	0.891822
		1.15359	1.13489	1.31048	0.994863		1.19038	0.955947	1.07101	1.07127
		1.02971	1.15995	1.08844	0.916303		1.21815	0.99062	1.07914	0.972522
		0.983452	1.07676	1.20487	0.991909		1.22528	0.952681	1.05008	1.16539
		1.05328	1.07009	0.98621	0.977317		1.12579	0.981743	1.09077	1.05452
		1.04616	1.28566	1.04199	1.05465		1.17432	0.993719	1.08641	0.983493
		1.0151	1.01408	1.14527	1.13664		1.18837	1.01449	1.09455	1.10837
		1.07658	0.993193	1.15905	0.986678		1.19181	0.995394	1.06926	1.06362
		1.11014	1.15638	1.15378	1.02281		1.15739	0.960553	1.07769	0.958951
		1.19759	1.01318	1.14561	1.1458		1.2128	1.02186	1.1053	0.992877
		1.12031	1.15033	1.16186	0.965325		1.16461	1.00662	1.10472	1.04485
		1.04293	1.17788	1.20795	1.0472		1.19205	0.987856	1.0992	1.09177
		1.06558	1.0704	1.19933	1.06292		1.19774	0.994138	1.09135	0.990711
		1.05993	1.1694	1.32372	0.98931		1.17298	1.00477	1.08932	0.953899
		1.118	1.13307	1.20471	1.17995		1.37634	1.07554	1.13727	1.10765
		1.162	1.10219	1.28433	0.896679		1.16294	1.02655	1.1085	0.987824
		1.20166	1.24479	1.1455	1.23122		1.17398	0.98057	1.13698	1.06506
		0.993571	1.25206	1.28618	1.12365		1.18393	1.02705	1.12914	1.05351
		1.0371	1.08584	1.11942	1.01583		1.2346	1.06977	1.12972	1.04701
30		2.15165	2.75679	3.0222	3.03769		2.20611	2.00461	2.13582	2.14615
		1.71076	2.6174	1.98069	3.02735		2.30542	1.90142	2.24175	2.16607
		1.74155	2.5441	1.96104	2.04265		2.36064	1.89795	1.91564	2.18364
		1.64587	2.51219	1.97697	2.01705		2.17444	1.8061	1.80054	2.17209
		1.64171	2.68669	1.93059	2.12991		2.12042	1.77353	1.74067	2.07849
		1.61397	2.42998	1.9431	2.14048		1.90649	1.65976	1.69881	2.12108
		1.51274	2.40216	2.04114	2.09239		1.91271	1.61896	1.65289	1.99957
		1.72907	2.2441	1.99495	2.08318		1.93183	1.68007	1.67237	2.01882
		1.6944	2.21219	2.04157	2.07826		1.89526	1.62378	1.67992	1.87487
		1.6528	2.28669	2.06655	2.17711		1.63374	1.49172	1.6276	1.90906
		1.69163	2.42998	2.08008	2.32672		1.841	1.426	1.66277	1.89428
		1.55804	2.40216	1.76663	1.85028		1.60601	1.41765	1.67324	1.92077
		1.69117	2.43006	1.92708	2.11494		1.66036	1.33404	1.68196	1.83281
		1.69301	2.44736	1.84254	1.91148		1.68044	1.3067	1.65522	1.94573
		1.57052	2.37889	2.08546	2.09261		1.64694	1.35615	1.7148	1.94207
		1.6149	2.51094	2.05762	2.05409		1.69063	1.37619	1.70724	1.97166
		1.62275	2.43338	1.98616	2.06118		1.63159	1.39615	1.72352	1.92739
		1.57052	2.42278	1.94926	1.94934		1.62179	1.37564	1.70986	1.9387
		1.77067	2.54231	1.82267	2.10312		1.60458	1.34017	1.73369	1.9399
		1.81227	2.48043	1.89937	2.05675		1.59613	1.30057	1.74677	1.89948
		1.84	2.4427	2.00924	1.96322		2.13763	1.34399	1.7459	1.82971
		1.81227	2.70168	2.10093	2.09338		1.64919	1.37996	1.75404	1.93629
		1.8095	2.54516	1.90367	1.93621		1.65517	1.30137	1.75549	2.02797
		1.55804	2.64065	1.94377	1.97165		1.69015	1.35755	1.70841	1.94929
		1.82336	2.30494	2.03526	1.93663		1.62433	1.36278	1.71335	2.05467
		1.70365	2.39396	1.97189	2.00989		1.60956	1.31665	1.73834	1.86556
		1.72075	2.50967	2.05534	2.06077		1.63604	1.30358	1.73515	1.75055
		1.69348	2.47025	1.9684	2.2582		1.64808	1.39313	1.71306	1.89058
		1.66482	2.11893	2.08395	2.09338		1.64713	1.37886	1.74096	1.84029
		1.61952	2.17488	2.1449	2.06709		1.63494	1.39132	1.6526	1.82297
		1.5108	2.26252	2.13216	2.12912		1.65334	1.36358	1.71771	1.91897
		1.60843	2.37743	2.09008	2.11848		1.62944	1.34248	1.70899	1.88793
		1.56313	2.10667	1.98508	2.24225		1.60888	1.35695	1.69329	1.79001
		1.78315	2.3251	1.94539	2.1749		1.6684	1.38891	1.693	1.97816
		1.71381	2.19208	1.9553	2.29305		1.65104	1.38469	1.66859	1.88071
		1.63339	2.15	1.87662	2.07152		1.59798	1.30569	1.7023	1.81984
		1.61074	2.0964	1.95077	2.06561		1.62744	1.31243	1.69852	1.7479
		1.86358	2.12565	1.88537	2.27267		1.67294	1.31002	1.69242	1.76859
		1.92043	2.33631	1.9727	2.0792		1.62648	1.34077	1.73747	1.83476
		1.71797	2.11505	1.99386	2.31698		1.66768	1.39956	1.70812	1.75536
		1.7887	2.15478	2.0423	1.98875		1.5966	1.34378	1.73398	1.6685
		1.681	2.03748	1.95602	2.00103		1.61381	1.30419	1.73282	1.61773
		1.81828	2.08665	1.99858	1.96633		1.61214	1.32067	1.72991	1.67042
		1.78176	2.11147	2.07824	1.95583		1.65717	1.33715	1.72904	1.80011
		1.60704	2.19982	2.01042	2.12646		1.6661	1.38228	1.73805	1.68342
		1.62876	2.16094	2.12577	2.21684		1.65597	1.37806	1.71771	1.68895
		1.64217	2.22938	2.02505	2.16043		1.66625	1.36177	1.76189	1.67259
		1.82059	2.2295	2.02971	1.97015		1.64369	1.34901	1.74794	1.78399
		1.72676	2.16791	1.83446	2.02482		1.60984	1.37836	1.72149	1.72528
		1.6014	2.34436	1.95494	2.08038		1.59454	1.35243	1.74038	1.7082
		1.68469	2.17482	2.03216	2.20178		1.62481	1.30318	1.74387	1.64877
		1.80672	2.27327	1.97365	2.14211		1.59182	1.39524	1.73689	1.7811
		1.74848	2.05783	2.06118	1.94007		1.67692	1.36971	1.75462	1.74862
		1.6454	2.10954	2.02139	2.06059		1.65717	1.39594	1.72381	1.75007
		1.62738	2.10993	1.95726	2.22452		1.67485	1.33554	1.73631	1.73779
		1.6907	2.15617	1.87586	2.08304		1.61429	1.35002	1.73108	1.76667
		1.75264	2.12777	2.03278	1.99912		1.63461	1.30499	1.73631	1.75873
		1.82891	2.08141	1.9946	2.19499		1.64606	1.35765	1.74503	1.71229
		1.78454	2.01544	1.99477	1.98672		1.60838	1.33052	1.74212	1.70531
		1.69902	1.88844	2.09364	2.05645		1.59622	1.31765	1.71887	1.69737
90		1.7679	2.00774	1.89449	1.97076		1.66718	1.33293	1.74183	1.72865
