# Supplementary material for: Elevated TGF-β1 impairs synaptic and cognitive function through activation of Smad2/3-Sp1 pathway in AngII-related hypertension
Source: EMBO Rep. 2025 May 27;26(12):3162–86. doi: 10.1038/s44319-025-00470-0 (PMC12187917; doi:10.1038/s44319-025-00470-0)
Supplement: Supplementary file 7 — Source data Fig. 6 [file 44319_2025_470_MOESM7_ESM.zip › Figure 6 Source Data/6O/Relative fEPSP slope.xlsx]

## Sheet: Sheet1
ctr	OE-Sp1
1.71156	1.63587
2.15522	1.34859
1.99273	1.7253
2.10048	1.75603
