# Supplementary material for: Elevated TGF-β1 impairs synaptic and cognitive function through activation of Smad2/3-Sp1 pathway in AngII-related hypertension
Source: EMBO Rep. 2025 May 27;26(12):3162–86. doi: 10.1038/s44319-025-00470-0 (PMC12187917; doi:10.1038/s44319-025-00470-0)
Supplement: Supplementary file 8 — Source data Fig. 7 [file 44319_2025_470_MOESM8_ESM.zip]

Archive with 28 entries (14 files):
- Figure 7 Source Data/7A/
- Figure 7 Source Data/7A/7A.pdf
- Figure 7 Source Data/7B/
- Figure 7 Source Data/7B/sholl.xlsx
- Figure 7 Source Data/7C/
- Figure 7 Source Data/7C/Total dendritic length.xlsx
- Figure 7 Source Data/7D/
- Figure 7 Source Data/7D/7D.pdf
- Figure 7 Source Data/7E/
- Figure 7 Source Data/7E/Latency.xlsx
- Figure 7 Source Data/7F/
- Figure 7 Source Data/7F/Time in target quadrant.xlsx
- Figure 7 Source Data/7G/
- Figure 7 Source Data/7G/Times across platform.xlsx
- Figure 7 Source Data/7H/
- Figure 7 Source Data/7H/Freezing time% 2h.xlsx
- Figure 7 Source Data/7I/
- Figure 7 Source Data/7I/Freezing time% 24h.xlsx
- Figure 7 Source Data/7J/
- Figure 7 Source Data/7J/LTP.xlsx
- Figure 7 Source Data/7K/
- Figure 7 Source Data/7K/Relative fEPSP slope.xlsx
- Figure 7 Source Data/7L/
- Figure 7 Source Data/7L/7L.pdf
- Figure 7 Source Data/7M/
- Figure 7 Source Data/7M/mEPSC pA.xlsx
- Figure 7 Source Data/7N/
- Figure 7 Source Data/7N/mEPSC HZ.xlsx
