# Supplementary material for: Elevated TGF-β1 impairs synaptic and cognitive function through activation of Smad2/3-Sp1 pathway in AngII-related hypertension
Source: EMBO Rep. 2025 May 27;26(12):3162–86. doi: 10.1038/s44319-025-00470-0 (PMC12187917; doi:10.1038/s44319-025-00470-0)
Supplement: Supplementary file 8 — Source data Fig. 7 [file 44319_2025_470_MOESM8_ESM.zip › Figure 7 Source Data/7B/sholl.xlsx]

## Sheet: Sheet1
		CTR										OE-TGF-β1										OE-TGF-β1+Sh-SP1
20		4	3	5	6	3	8	3	7	3	2	3	4	3	5	4	3	3	4	5	4	4	4	7	6	3	2	5	3	7	7
40		8	15	8	9	11	13	16	8	10	11	9	7	8	9	9	9	7	9	6	6	7	5	14	8	7	10	7	8	10	10
60		13	17	12	20	17	18	17	22	21	19	16	10	12	10	10	12	15	11	13	11	10	12	17	13	9	15	17	13	18	12
80		23	26	24	18	24	23	25	26	28	23	19	11	16	11	15	9	11	13	11	13	19	26	19	20	13	19	24	22	15	17
100		26	27	22	17	15	23	19	23	23	21	16	11	15	17	14	7	9	11	10	11	23	17	15	14	21	17	18	19	16	14
120		21	18	21	14	14	21	16	15	19	13	10	10	11	15	9	5	7	12	9	5	24	16	14	14	12	13	16	16	14	13
140		17	13	15	12	13	19	17	15	18	12	8	10	12	13	8	5	6	8	8	4	16	14	13	11	11	11	14	11	12	11
160		13	9	12	11	9	11	14	11	16	11	7	9	9	8	3	5	6	7	6	4	8	9	11	8	11	9	9	9	11	8
180		9	8	8	5	8	9	13	7	10	10	6	6	6	6	3	3	5	5	2	4	6	6	12	7	6	9	4	9	8	7
200		6	6	3	5	3	4	3	6	7	9	4	3	0	0	0	0	0	0	2	2	5	6	7	6	0	5	0	4	0	5
