# Supplementary material for: Elevated TGF-β1 impairs synaptic and cognitive function through activation of Smad2/3-Sp1 pathway in AngII-related hypertension
Source: EMBO Rep. 2025 May 27;26(12):3162–86. doi: 10.1038/s44319-025-00470-0 (PMC12187917; doi:10.1038/s44319-025-00470-0)
Supplement: Supplementary file 8 — Source data Fig. 7 [file 44319_2025_470_MOESM8_ESM.zip › Figure 7 Source Data/7C/Total dendritic length.xlsx]

## Sheet: Sheet1
ctr	OE-TGF-β1	OE-TGF-β1-Si-SP1
2127	2167	1853
2140	1087	1571
2270	987	1254
3131	1475	1580
2616	1808	1743
1970	539	1961
1568	730	746
1740	866	1635
3163	1797	1470
2679	727	2192
2163	938	1571
679	825	2528
733	1038	1353
1290	1639	2360
1531	585	2533
958	1639	1182
