# Supplementary material for: Elevated TGF-β1 impairs synaptic and cognitive function through activation of Smad2/3-Sp1 pathway in AngII-related hypertension
Source: EMBO Rep. 2025 May 27;26(12):3162–86. doi: 10.1038/s44319-025-00470-0 (PMC12187917; doi:10.1038/s44319-025-00470-0)
Supplement: Supplementary file 8 — Source data Fig. 7 [file 44319_2025_470_MOESM8_ESM.zip › Figure 7 Source Data/7E/Latency.xlsx]

## Sheet: Sheet1
		CTR										TGF-β1										TGF-β1+Sh-SP1
1		60	60	60	60	60	60	60	46.8	60	60	60	60	60	60	60	60	60	60	60	60	60	60	56	60	60	56.3	60	60	60	60
2		29.5	31.5	32.7	18.4	23	32.1	38.5	19.4	48.2	29.5	35.7	47.4	27.6	42.4	51.7	36.7	21.7	36.8	56.9	48.4	19.4	25.1	49.5	21.5	44.5	25	34.4	48.5	30	34.5
3		29.1	27.1	20	20.4	16.2	15.5	21.3	39	30	23.7	37.5	21.8	36.4	36.6	36.9	27.4	23.8	41.7	22.5	34.2	23.1	39.3	32.2	3.2	19.3	42.2	18.2	5.4	29.4	39.6
4		12.9	26	25.8	17.4	16.8	26.6	14.7	27.5	12.5	3.7	20.5	23.6	12.4	43.6	31.7	17.3	48.9	21.8	38.4	18.4	21.5	23.6	27.1	9.2	23.1	34.3	30	24.2	13	13.5
5		3.5	9.8	15.9	7.4	14.9	6.9	7.4	11.7	14.3	9.3	24.7	34.8	57.4	16.6	26.4	45.3	30.9	35.8	23.9	15.3	7.6	11.4	15.2	28.7	31.1	15.3	15.7	28.6	32.7	13.5
