# Supplementary material for: Elevated TGF-β1 impairs synaptic and cognitive function through activation of Smad2/3-Sp1 pathway in AngII-related hypertension
Source: EMBO Rep. 2025 May 27;26(12):3162–86. doi: 10.1038/s44319-025-00470-0 (PMC12187917; doi:10.1038/s44319-025-00470-0)
Supplement: Supplementary file 8 — Source data Fig. 7 [file 44319_2025_470_MOESM8_ESM.zip › Figure 7 Source Data/7F/Time in target quadrant.xlsx]

## Sheet: Sheet1
CTR	TGF-β1	TGF-β1+Sh-SP1
22.8	13.6	20.8
22.8	16.5	21.5
17.4	21.5	23.3
32.4	3.9	23.8
17.3	15	14.9
18.6	8.7	17.4
21	4.7	18.4
12.4	6.7	21.7
12.1	21	25.8
22.8	8.9	13.5
