# Supplementary material for: Elevated TGF-β1 impairs synaptic and cognitive function through activation of Smad2/3-Sp1 pathway in AngII-related hypertension
Source: EMBO Rep. 2025 May 27;26(12):3162–86. doi: 10.1038/s44319-025-00470-0 (PMC12187917; doi:10.1038/s44319-025-00470-0)
Supplement: Supplementary file 8 — Source data Fig. 7 [file 44319_2025_470_MOESM8_ESM.zip › Figure 7 Source Data/7I/Freezing time% 24h.xlsx]

## Sheet: Sheet1
CTR	TGF-β1	TGF-β1+Sh-SP1
93.33	67.5	63.67
63	57.7	73.67
71.67	13	29.1
44.5	33.3	74.9
63	23.6	60.1
71.67	57.6	59.3
90.5	18.7	57.5
91	47.3	37.3
74.4	48.6	58.3
