# Supplementary material for: Elevated TGF-β1 impairs synaptic and cognitive function through activation of Smad2/3-Sp1 pathway in AngII-related hypertension
Source: EMBO Rep. 2025 May 27;26(12):3162–86. doi: 10.1038/s44319-025-00470-0 (PMC12187917; doi:10.1038/s44319-025-00470-0)
Supplement: Supplementary file 8 — Source data Fig. 7 [file 44319_2025_470_MOESM8_ESM.zip › Figure 7 Source Data/7J/LTP.xlsx]

## Sheet: Sheet1
		CTR	CTR	CTR	CTR	TGF-β1	TGF-β1	TGF-β1	TGF-β1	TGF-β1+Sh-Sp1	TGF-β1+Sh-Sp1	TGF-β1+Sh-Sp1	TGF-β1+Sh-Sp1
		1.10924	0.967576	0.900819	0.90865	1.04027	0.865327	1.11551	0.995066	1.1732	0.896258	0.968075	0.792361
		1.11617	1.00123	0.747323	0.938971	1.05202	0.891787	1.03235	1.28866	1.10854	0.977276	0.979605	0.83373
		1.02892	0.987189	0.868007	0.974634	1.0711	0.927296	1.06787	1.0039	1.02376	1.0469	1.00374	0.771801
		1.1408	0.972901	0.866981	0.970627	1.06159	0.939937	0.990363	0.881104	1.08129	0.879801	0.907397	0.813417
		0.933719	1.0827	0.77017	1.01724	1.08314	0.926556	0.845037	0.868687	1.08534	1.04551	1.08498	0.819857
		1.03602	1.07361	0.90266	1.04329	1.09569	0.90536	1.13246	0.98596	1.09567	0.931117	0.95668	0.8424
		0.829181	0.971934	0.916696	0.991465	1.08864	0.900836	0.99736	0.886899	1.05442	1.01876	1.00387	0.883025
		0.990089	1.11359	0.896072	1.05691	1.06405	0.908102	0.876928	0.94319	1.1486	1.01538	1.02586	0.861474
		1.01735	1.13102	1.0395	0.997235	1.10497	0.955813	0.968564	0.850751	1.02603	1.00829	0.977218	0.876832
		0.918018	1.0913	0.855919	1.12824	1.09987	0.937853	0.765107	1.14186	1.11805	0.942717	0.960139	0.881291
		1.01155	1.20699	0.901719	1.05988	1.14715	0.95362	1.08079	0.95202	1.21321	1.06943	1.00065	0.890952
		0.922352	1.0553	1.2074	1.11529	1.15328	0.972539	1.20028	0.928841	1.2597	1.16425	1.01956	0.944954
		1.1013	1.09252	1.06221	1.16751	1.13184	0.986661	1.0711	0.945949	1.12886	1.2235	1.04034	0.972202
		1.10492	1.08957	1.03823	1.14521	1.17093	0.983645	1.02508	1.32343	1.12238	1.25616	1.09182	1.02546
		1.13878	1.08933	1.04134	1.17486	1.17649	0.997492	1.04244	1.06571	1.32782	0.948034	1.06862	1.03264
		1.1215	1.21586	1.16688	1.16671	1.15408	1.01551	0.925774	1.05356	1.09378	1.04325	1.07761	1.00886
		0.960777	1.19467	1.01916	1.22107	1.17574	1.00969	0.982289	0.925254	1.35296	1.37351	1.08243	1.04726
		1.02038	1.21282	1.16386	1.22241	1.16623	1.0293	0.903167	0.982925	1.16049	0.914683	1.13324	1.05841
		0.980826	1.10224	1.12048	1.23069	1.16949	1.02477	1.12681	1.14959	1.22207	1.03753	1.11112	1.14065
		0.933619	1.18475	1.32353	1.24792	1.18565	0.965959	1.01822	1.11317	1.29025	1.17843	1.06996	1.12058
		1.04261	1.2212	1.2493	1.31938	1.19534	0.992693	1.00005	0.894901	1.17374	0.944811	1.09624	1.16195
		1.21673	1.15296	1.19153	1.30656	1.17511	1.00454	0.855398	1.05218	1.11153	1.00201	1.14812	1.12727
		1.21684	1.11897	1.36404	1.3294	1.16697	1.00915	0.840596	1.14407	1.2151	0.908158	1.06769	1.23206
		1.20374	1.1818	1.09134	1.33034	1.1578	0.983096	1.01216	1.2423	1.23759	1.01184	1.05428	1.23106
		1.02967	1.27087	1.38794	1.4571	1.16709	1.04548	0.954973	1.42387	1.1158	1.04938	1.1008	1.28234
		0.979882	1.23002	1.2025	1.43973	1.19121	0.980491	0.775334	0.971887	1.14146	1.12159	1.03052	1.25014
		1.08265	1.21646	1.34391	1.43198	1.16629	1.04246	0.814357	1.00574	1.16266	1.12969	1.08605	1.32619
		0.921772	1.20218	1.23686	1.44187	1.18044	1.0101	1.32704	1.16835	1.22586	1.07918	1.11528	1.25658
		1.0222	1.25131	1.36895	1.43132	1.19139	1.03944	1.05495	1.02463	1.33485	1.09868	1.09343	1.33857
30		3.06281	3.81684	3.30724	2.87994	2.19998	3.03053	2.86213	2.42707	2.35648	2.97993	2.13954	2.89915
		2.92177	3.7419	2.9647	2.66805	1.61746	2.45178	2.01014	1.94341	2.09715	2.82923	2.1067	1.99853
		2.58677	3.48127	2.59954	2.46592	1.4268	2.01902	1.81503	1.98436	1.90605	2.0386	1.89323	1.8962
		2.50037	2.94862	2.65622	2.16997	1.24611	1.54836	1.54807	1.68888	1.92794	1.67542	1.86327	1.79186
		2.40967	2.76857	1.9202	2.03631	1.22537	1.56645	1.84665	1.64805	1.76034	1.73935	1.83405	1.77353
		2.4752	2.55381	1.94484	1.95073	1.2515	1.57372	1.77655	1.6041	1.75602	1.75518	1.81847	1.60487
		1.92883	2.66673	1.80271	1.85955	1.23746	1.57674	2.05091	1.5583	1.62664	1.81946	1.8958	1.5688
		2.02949	2.42575	1.81551	1.83631	1.24479	1.57893	1.78948	1.53192	1.68195	1.60517	1.81376	1.54343
		1.9168	2.36323	1.83708	1.85754	1.24829	1.55096	1.92761	1.54279	1.72033	1.79465	1.8155	1.58366
		1.96735	2.20859	1.83413	1.94615	1.24686	1.57166	1.82691	1.53788	1.6168	1.79249	1.83212	1.47883
		1.92714	2.21012	1.74394	1.9229	1.24491	1.6574	1.61317	1.55041	1.76911	1.79846	1.74981	1.55136
		1.98053	2.23644	1.89434	1.97139	1.22359	1.47386	1.31451	1.53634	1.70979	1.8539	1.71133	1.51886
		1.74018	2.16972	1.81823	1.92998	1.21339	1.47002	1.71019	1.78645	1.76115	1.82985	1.81362	1.59117
		1.97164	2.17181	1.84278	1.99272	1.22737	1.43821	1.57824	1.7114	1.69222	1.75708	1.69283	1.59984
		1.96309	2.20897	1.94115	1.99672	1.22898	1.46152	1.70266	1.47961	1.75629	1.79137	1.77474	1.58497
		1.79209	2.26237	1.83836	1.93599	1.23115	1.44548	1.38328	1.43722	1.70222	1.802	1.68559	1.52045
		1.98864	2.22916	1.82821	2.06845	1.18193	1.46111	1.36519	1.43104	1.74439	1.7896	1.77957	1.55881
		1.93958	2.20832	1.97725	2.07767	1.2668	1.51641	1.35577	1.42221	1.7236	1.84822	1.77273	1.58755
		2.02648	2.18591	1.91693	2.00545	1.23207	1.46988	1.20986	1.55587	1.70006	1.77706	1.68827	1.60756
		1.71153	2.2416	1.85977	2.02892	1.24456	1.46261	1.2787	1.58181	1.70442	1.67606	1.64604	1.51668
		1.74306	2.24488	1.97257	2.07869	1.21958	1.54726	1.43326	1.49968	1.85414	1.63681	1.74096	1.55909
		1.73639	2.19311	1.89483	2.06071	1.22623	1.46865	1.31484	1.42756	1.71578	1.82581	1.62392	1.52877
		1.88725	2.25019	1.84941	2.06618	1.26353	1.59099	1.4539	1.4679	1.72466	1.74821	1.75222	1.53432
		1.74113	2.06983	1.98318	2.05256	1.28193	1.48949	1.37752	1.42199	1.83955	1.84441	1.71723	1.5466
		2.13037	2.01718	1.90368	1.91124	1.27316	1.47797	1.50228	1.45444	1.79981	1.86783	1.59657	1.53412
		1.90714	1.85993	1.99893	2.09984	1.2684	1.48386	1.31895	1.41669	1.86252	1.81594	1.59617	1.6116
		2.2076	1.95807	1.88967	2.08715	1.24244	1.56769	1.5357	1.39749	1.72331	1.68872	1.54388	1.50801
		1.94519	2.06226	1.66341	2.05848	1.24193	1.48592	1.53298	1.39721	1.73142	1.83493	1.70838	1.54086
		1.90655	2.0949	1.83037	2.0868	1.22118	1.46728	1.54082	1.34429	1.76225	1.7958	1.55595	1.6013
		2.06294	1.97813	1.93478	2.08715	1.24657	1.44534	1.40149	1.37033	1.70224	1.79313	1.71964	1.55988
		2.11149	1.94589	1.80651	1.80104	1.26256	1.53931	1.42718	1.36371	1.70332	1.83555	1.65851	1.56053
		2.08882	2.03903	1.93461	1.95073	1.26743	1.58798	1.50607	1.35378	1.7735	1.87517	1.57298	1.59099
		1.9032	2.04619	1.83217	1.81761	1.36715	1.4555	1.39465	1.32205	1.70251	1.80201	1.55568	1.52183
		2.01354	1.93121	1.9432	1.99677	1.37079	1.4848	1.4369	1.38137	1.78824	1.80643	1.70034	1.58584
		2.02375	1.90988	1.95719	1.94552	1.34409	1.50078	1.46591	1.40676	1.80495	1.81972	1.66977	1.56404
		1.99404	1.97655	1.96325	1.91471	1.29412	1.46225	1.45072	1.40919	1.72141	1.85517	1.57887	1.64708
		1.91632	2.00929	1.99975	1.89374	1.38231	1.45218	1.41	1.38822	1.77791	1.69315	1.58772	1.61676
		1.92944	1.90011	1.95327	1.93849	1.39062	1.4423	1.41829	1.39528	1.71819	1.7653	1.62727	1.63083
		1.9204	2.03079	1.9325	1.8721	1.33406	1.5368	1.46773	1.37199	1.72738	1.68937	1.73734	1.69206
		2.14896	2.01288	1.9942	1.8908	1.35882	1.58926	1.44102	1.33722	1.7755	1.84506	1.6447	1.72456
		1.96889	1.94554	1.84837	1.90456	1.36879	1.70878	1.44563	1.35097	1.69844	1.82985	1.6565	1.65119
		1.97363	2.10458	1.80811	1.96774	1.38008	1.61537	1.48748	1.3423	1.71765	1.8134	1.59188	1.66194
		1.89802	1.97634	1.92722	1.94797	1.30226	1.50449	1.41084	1.5646	1.75575	1.84188	1.66588	1.66313
		2.1568	2.15846	1.91686	1.96213	1.30518	1.45075	1.47998	1.35599	1.81495	1.87037	1.70597	1.71981
		2.25388	2.02434	1.93086	2.03386	1.36151	1.58312	1.45861	1.37972	1.74878	1.79429	1.69913	1.69068
		2.00024	1.9724	1.92399	1.9234	1.32438	1.62426	1.42898	1.40632	1.77305	1.82859	1.61172	1.68968
		2.08025	1.98171	1.95513	1.999	1.36031	1.58152	1.42678	1.40632	1.76764	1.8701	1.68184	1.52337
		1.98675	1.91079	1.97226	1.92901	1.312	1.57017	1.35486	1.35996	1.68118	1.79443	1.61668	1.53962
		1.94067	1.90363	1.9816	1.93074	1.32799	1.47957	1.3326	1.54252	1.64225	1.81188	1.59523	1.68414
		2.09264	2.04082	1.97253	1.9457	1.29343	1.46968	1.45903	1.35842	1.78332	1.86783	1.61561	1.65976
		2.03213	1.95306	1.9978	1.93622	1.25991	1.47061	1.19393	1.34892	1.77818	1.8153	1.70436	1.54953
		1.9585	1.99891	1.92857	1.96293	1.21939	1.59817	1.29292	1.38535	1.78981	1.90709	1.64041	1.5206
		1.99787	1.96595	1.9947	2.04187	1.20598	1.4781	1.30328	1.34384	1.74603	1.87023	1.61387	1.71015
		2.17246	1.86315	1.97129	1.9421	1.25888	1.64689	1.2072	1.41791	1.74441	1.8234	1.52096	1.53863
		2.18789	1.93892	1.99534	2.00287	1.26868	1.42856	1.31929	1.35996	1.72682	1.81087	1.601	1.55647
		2.00906	2.14147	1.9022	1.95839	1.27831	1.61787	1.36855	1.39197	1.74888	1.82859	1.49803	1.53368
		2.07825	1.89164	1.91761	1.95999	1.20633	1.48043	1.31135	1.39903	1.75034	1.84062	1.58812	1.65614
		2.20482	1.97992	1.99812	2.0026	1.25149	1.48098	1.38874	1.3604	1.71331	1.86909	1.56399	1.58248
		2.18997	2.04153	1.99376	2.07874	1.28879	1.4319	1.31116	1.3423	1.70914	1.80137	1.60823	1.56895
		2.30573	2.01861	1.97047	2.07393	1.27023	1.60092	1.33396	1.58998	1.77359	1.84694	1.49616	1.55672
90		2.2649	1.9441	1.99519	2.0559	1.2814	1.37761	1.33009	1.33568	1.71116	1.79567	1.46479	1.57193
