# Supplementary material for: Elevated TGF-β1 impairs synaptic and cognitive function through activation of Smad2/3-Sp1 pathway in AngII-related hypertension
Source: EMBO Rep. 2025 May 27;26(12):3162–86. doi: 10.1038/s44319-025-00470-0 (PMC12187917; doi:10.1038/s44319-025-00470-0)
Supplement: Supplementary file 8 — Source data Fig. 7 [file 44319_2025_470_MOESM8_ESM.zip › Figure 7 Source Data/7K/Relative fEPSP slope.xlsx]

## Sheet: Sheet1
CTR	TGF-β1	TGF-β1+Sh-Sp1
2.05817	1.30636	1.74412
1.98573	1.52422	1.82318
1.94254	1.38915	1.61528
1.95423	1.38942	1.61171
