# Supplementary material for: Elevated TGF-β1 impairs synaptic and cognitive function through activation of Smad2/3-Sp1 pathway in AngII-related hypertension
Source: EMBO Rep. 2025 May 27;26(12):3162–86. doi: 10.1038/s44319-025-00470-0 (PMC12187917; doi:10.1038/s44319-025-00470-0)
Supplement: Supplementary file 8 — Source data Fig. 7 [file 44319_2025_470_MOESM8_ESM.zip › Figure 7 Source Data/7M/mEPSC pA.xlsx]

## Sheet: Sheet1
CTR	TGF	TGF+Sh-sp1
6.65982	7.90672	13.8231
10.6038	6.87899	14.081
6.76361	6.96979	14.0959
8.11878	6.10352	14.1182
8.81878	7.9728	13.222
8.95049	6.86551	11.2415
8.39491	8.95538	10.9816
9.63338	6.85816	8.60526
12.6411	7.68839	7.98619
12.2241	6.63307
12.7328	6.87044	7.52652
15.2202	6.69813	7.55616
14.5588
