# Supplementary material for: Elevated TGF-β1 impairs synaptic and cognitive function through activation of Smad2/3-Sp1 pathway in AngII-related hypertension
Source: EMBO Rep. 2025 May 27;26(12):3162–86. doi: 10.1038/s44319-025-00470-0 (PMC12187917; doi:10.1038/s44319-025-00470-0)
Supplement: Supplementary file 9 — Figure EV1 Source Data [file 44319_2025_470_MOESM9_ESM.zip › Figure Expanded view 1 Source Data/1B/PET.xlsx]

## Sheet: Sheet1
whole brain			hippocampus-dorsal			hippocampus-ventral
control	Ang2		control	Ang2		control	Ang2
0.44088	0.26111		0.430014	0.261213		0.440098	0.231267
0.420123	0.280121		0.331234	0.210994		0.430934	0.261977
0.330217	0.190231		0.320328	0.272251		0.309576	0.211123
