# Supplementary material for: Elevated TGF-β1 impairs synaptic and cognitive function through activation of Smad2/3-Sp1 pathway in AngII-related hypertension
Source: EMBO Rep. 2025 May 27;26(12):3162–86. doi: 10.1038/s44319-025-00470-0 (PMC12187917; doi:10.1038/s44319-025-00470-0)
Supplement: Supplementary file 9 — Figure EV1 Source Data [file 44319_2025_470_MOESM9_ESM.zip › Figure Expanded view 1 Source Data/1D/open-Arm-Entry.xlsx]

## Sheet: Sheet1
Control	Ang2
2	2
3	1
2	1
2	1
4	1
1	2
3	1
1	1
3	2
3	2
1	2
1	1
