# Supplementary material for: Elevated TGF-β1 impairs synaptic and cognitive function through activation of Smad2/3-Sp1 pathway in AngII-related hypertension
Source: EMBO Rep. 2025 May 27;26(12):3162–86. doi: 10.1038/s44319-025-00470-0 (PMC12187917; doi:10.1038/s44319-025-00470-0)
Supplement: Supplementary file 10 — Figure EV 3 Source Data [file 44319_2025_470_MOESM10_ESM.zip]

Archive with 14 entries (7 files):
- Figure Expanded view 3 Source Data/3A/
- Figure Expanded view 3 Source Data/3A/elisa-ang2-hippocampus.xlsx
- Figure Expanded view 3 Source Data/3B/
- Figure Expanded view 3 Source Data/3B/elisa ang2-plasma.xlsx
- Figure Expanded view 3 Source Data/3C/
- Figure Expanded view 3 Source Data/3C/elisa-tgf ╬▓1-plasma.xlsx
- Figure Expanded view 3 Source Data/3D-3F-3H/
- Figure Expanded view 3 Source Data/3D-3F-3H/3D-F-H.pdf
- Figure Expanded view 3 Source Data/3E/
- Figure Expanded view 3 Source Data/3E/wb.xlsx
- Figure Expanded view 3 Source Data/3G/
- Figure Expanded view 3 Source Data/3G/wb.xlsx
- Figure Expanded view 3 Source Data/3I/
- Figure Expanded view 3 Source Data/3I/wb.xlsx
