# Supplementary material for: Elevated TGF-β1 impairs synaptic and cognitive function through activation of Smad2/3-Sp1 pathway in AngII-related hypertension
Source: EMBO Rep. 2025 May 27;26(12):3162–86. doi: 10.1038/s44319-025-00470-0 (PMC12187917; doi:10.1038/s44319-025-00470-0)
Supplement: Supplementary file 10 — Figure EV 3 Source Data [file 44319_2025_470_MOESM10_ESM.zip › Figure Expanded view 3 Source Data/3I/wb.xlsx]

## Sheet: Sheet1
CTR	CoCl2
0.9115	2.1076
0.9708	1.7083
1.1022	1.5082
0.9467	1.6996
