# Supplementary material for: Elevated TGF-β1 impairs synaptic and cognitive function through activation of Smad2/3-Sp1 pathway in AngII-related hypertension
Source: EMBO Rep. 2025 May 27;26(12):3162–86. doi: 10.1038/s44319-025-00470-0 (PMC12187917; doi:10.1038/s44319-025-00470-0)
Supplement: Supplementary file 11 — Figure EV4 Source Data [file 44319_2025_470_MOESM11_ESM.zip › Figure Expanded view 4 Source Data/4B/PET.xlsx]

## Sheet: Sheet1
Whole brain				Hippocampus
control	Ang2	Ang2+sh-TGF-β1		control	Ang2	Ang2+sh-TGF-β1
0.414945	0.240537	0.148102		0.430889	0.26231	0.17361
0.38695	0.2158	0.246974		0.341099	0.19857	0.267304
0.390506	0.279651	0.304545		0.318324	0.179651	0.204545
